# Supplementary material for: Detecting and quantifying liquid–liquid phase separation in living cells by model-free calibrated half-bleaching
Source: Nat Commun. 2022 Dec 16;13:7787. doi: 10.1038/s41467-022-35430-y (PMC9758202; doi:10.1038/s41467-022-35430-y)
Supplement: Supplementary file 3 — Source Data [file 41467_2022_35430_MOESM3_ESM.zip]

Archive with 2 entries (2 files):
- Main Figure Source Data.xlsx
- Supplementary Information Source Data.xlsx
