# Supplementary material for: Detecting and quantifying liquid–liquid phase separation in living cells by model-free calibrated half-bleaching
Source: Nat Commun. 2022 Dec 16;13:7787. doi: 10.1038/s41467-022-35430-y (PMC9758202; doi:10.1038/s41467-022-35430-y)
Supplement: Supplementary file 3 — Source Data [file 41467_2022_35430_MOESM3_ESM.zip › Main Figure Source Data.xlsx]

## Sheet: Fig1e
ID	Condition	Protein/Molecule(s)	Enrichment	Norm. enrichment
2	pre	DDX4	4.68739	1.10042
3	pre	DDX4	5.43253	1.27535
4	pre	DDX4	4.57865	1.07489
5	pre	DDX4	3.34936	0.786301
6	pre	DDX4	3.56795	0.837616
7	pre	DDX4	4.31583	1.01319
8	pre	DDX4	4.14693	0.973538
9	pre	DDX4	3.99853	0.938701
10	post	DDX4	2.22908	0.523302
11	post	DDX4	1.79363	0.421076
12	post	DDX4	2.85091	0.669284
13	post	DDX4	2.26208	0.531049
14	post	DDX4	1.44825	0.339994
15	post	DDX4	1.67637	0.393546
16	post	DDX4	1.89111	0.443959
17	post	DDX4	1.77857	0.417539
18	post	DDX4	1.58281	0.371581
19	pre	CD	1.70481	0.875548
20	pre	CD	1.58704	0.815067
21	pre	CD	2.43778	1.25199
22	pre	CD	2.07275	1.06451
23	pre	CD	1.66972	0.857525
24	pre	CD	2.20524	1.13256
25	pre	CD	2.13578	1.09688
26	pre	CD	1.77127	0.909681
27	pre	CD	1.48652	0.763438
28	pre	CD	1.94312	0.997941
29	pre	CD	2.13619	1.0971
30	pre	CD	2.07581	1.06608
31	pre	CD	2.3634	1.21379
32	pre	CD	1.52396	0.78267
33	pre	CD	2.31954	1.19126
34	pre	CD	1.83318	0.941478
35	pre	CD	2.06821	1.06218
36	pre	CD	1.75613	0.901904
37	pre	CD	1.90507	0.978398
38	post	CD	1.11099	0.361167
39	post	CD	1.22562	0.398432
40	post	CD	1.55891	0.50678
41	post	CD	1.43721	0.467218
42	post	CD	1.10818	0.360253
43	post	CD	1.4321	0.465555
44	post	CD	1.22843	0.399344
45	post	CD	1.27613	0.414852
46	post	CD	1.13513	0.369017
47	post	CD	1.20674	0.392295
48	post	CD	1.38462	0.450122
49	post	CD	1.4284	0.464354
50	post	CD	1.16331	0.378176
51	post	CD	1.51404	0.492194
52	post	CD	1.54377	0.501858
53	post	CD	1.23232	0.40061
54	post	CD	1.1503	0.373947
55	post	CD	1.32088	0.429399
56	post	CD	1.27301	0.413837
57	post	CD	1.16349	0.378233
58	post	CD	1.3983	0.454569
4	pre	DDX4	5.16661	0.991376
13	post	DDX4	3.7741	0.72418
15	pre	CD	2.08456	1.0969
16	pre	CD	1.91413	1.00722
17	pre	CD	1.59084	0.837104
18	pre	CD	1.81767	0.956463
19	pre	CD	1.73593	0.913455
20	pre	CD	2.30798	1.21447
21	pre	CD	1.91478	1.00756
22	pre	CD	2.03682	1.07178
23	pre	CD	1.90517	1.00251
24	pre	CD	2.16958	1.14164
25	pre	CD	2.11966	1.11537
26	pre	CD	1.56144	0.821637
27	pre	CD	1.64591	0.866087
28	pre	CD	1.80118	0.947789
29	post	CD	1.63709	0.545282
30	post	CD	1.70078	0.566495
31	post	CD	1.41233	0.470418
32	post	CD	1.61957	0.539446
33	post	CD	1.35973	0.4529
34	post	CD	1.54804	0.515621
35	post	CD	1.4001	0.466344
36	post	CD	1.25367	0.417572
37	post	CD	1.26077	0.419937
39	post	CD	1.52199	0.506943
40	post	CD	1.76888	0.589177
41	post	CD	1.64327	0.547341
42	post	CD	1.63262	0.543793
43	post	CD	1.22633	0.408467
44	post	CD	1.51305	0.503965
45	post	CD	1.22334	0.407469
2	pre	DDX4	9.19367	0.955931
3	pre	DDX4	10.4725	1.0889
4	pre	DDX4	10.9359	1.13708
5	pre	DDX4	7.15081	0.74352
6	pre	DDX4	10.3346	1.07456
7	post	DDX4	8.71685	0.906351
8	post	DDX4	9.80217	1.0192
9	post	DDX4	10.2237	1.06303
10	post	DDX4	9.58809	0.99694
11	pre	CD	1.37495	0.923243
12	pre	CD	1.27913	0.858901
13	pre	CD	1.09539	0.735528
14	pre	CD	1.28714	0.864283
15	pre	CD	1.6151	1.0845
16	pre	CD	1.44621	0.971096
17	pre	CD	1.62215	1.08923
18	pre	CD	1.87716	1.26046
19	pre	CD	1.65308	1.11
20	pre	CD	1.91256	1.28424
21	pre	CD	1.01825	0.683731
22	pre	CD	1.02854	0.690637
23	pre	CD	1.33453	0.896101
24	pre	CD	1.43209	0.96161
25	pre	CD	1.85989	1.24887
26	pre	CD	1.86294	1.25092
27	pre	CD	1.54409	1.03682
28	pre	CD	1.40231	0.941617
29	pre	CD	1.36014	0.913298
30	pre	CD	1.17253	0.787326
31	pre	CD	1.45409	0.976388
32	pre	CD	1.82173	1.22325
33	pre	CD	1.57338	1.05649
34	pre	CD	1.33545	0.896723
35	pre	CD	1.33416	0.895855
36	pre	CD	1.23424	0.828764
37	pre	CD	1.7105	1.14856
38	pre	CD	1.49119	1.0013
39	pre	CD	1.87526	1.25919
40	pre	CD	1.54868	1.0399
41	pre	CD	1.11082	0.745888
42	pre	CD	1.33093	0.893684
43	pre	CD	1.43652	0.96459
44	pre	CD	1.74532	1.17194
45	pre	CD	1.11082	0.745888
46	pre	CD	1.13139	0.759701
47	pre	CD	1.8307	1.22927
48	pre	CD	1.78098	1.19589
49	pre	CD	1.44349	0.969266
50	pre	CD	1.87659	1.26008
51	pre	CD	1.64478	1.10443
52	pre	CD	1.54966	1.04056
53	post	CD	1.56589	0.665557
54	post	CD	1.61613	0.686911
55	post	CD	1.17731	0.500399
56	post	CD	1.00339	0.426476
57	post	CD	1.82966	0.777667
58	post	CD	1.24056	0.527279
59	post	CD	1.25758	0.534517
60	post	CD	1.1238	0.477653
61	post	CD	1.26829	0.539066
62	post	CD	1.37508	0.584458
63	post	CD	1.13985	0.484477
64	post	CD	1.01677	0.432162
65	post	CD	1.26427	0.53736
66	post	CD	1.36729	0.581145
67	post	CD	1.29438	0.550154
68	post	CD	0.943188	0.400888
69	post	CD	1.184	0.503242
70	post	CD	1.50931	0.64151
71	post	CD	1.41813	0.602753
72	post	CD	1.33786	0.568635
73	post	CD	1.24421	0.52883
74	post	CD	1.32448	0.562948
75	post	CD	1.48092	0.629444
76	post	CD	1.32046	0.561243
77	post	CD	1.22414	0.520301
78	post	CD	1.26829	0.539066
79	post	CD	1.60113	0.680536
80	post	CD	1.16393	0.494712
81	post	CD	1.6534	0.702751
82	post	CD	1.31645	0.559537
83	post	CD	1.41813	0.602753
84	post	CD	1.25424	0.533095
85	post	CD	1.33786	0.568635
86	post	CD	1.25758	0.534517
87	post	CD	1.3325	0.56636
88	post	CD	0.749199	0.318435
89	post	CD	1.56423	0.664854
90	post	CD	1.17731	0.500399
91	post	CD	1.36461	0.580007
92	post	CD	1.07028	0.454908
93	post	CD	1.25758	0.534517
94	post	CD	1.17999	0.501536
95	post	CD	1.32949	0.565081
96	post	CD	1.54797	0.65794
97	post	CD	1.693	0.719581
98	post	CD	0.990013	0.42079
99	post	CD	1.07028	0.454908
100	post	CD	1.35437	0.575652
101	post	CD	1.16393	0.494712
102	post	CD	1.61473	0.686317
103	post	CD	1.04353	0.443535
104	post	CD	1.34956	0.57361
105	post	CD	1.24421	0.52883
106	post	CD	1.00339	0.426476
107	post	CD	1.464	0.622249
108	post	CD	1.36979	0.582209
109	post	CD	1.27096	0.540203
2	pre	DDX4	6.79211	0.935534
3	pre	DDX4	8.89052	1.22457
4	pre	DDX4	5.17038	0.712161
5	pre	DDX4	4.5864	0.631724
6	pre	DDX4	9.13369	1.25806
7	pre	DDX4	8.98771	1.23795
8	post	DDX4	3.85718	0.531282
9	post	DDX4	2.94747	0.40598
10	post	DDX4	2.8383	0.390944
11	post	DDX4	8.45678	1.16482
12	pre	CD	3.2076	1.04981
13	pre	CD	2.84202	0.930161
14	pre	CD	3.72385	1.21877
15	pre	CD	4.65621	1.52392
16	pre	CD	3.95643	1.29489
17	pre	CD	3.73362	1.22197
18	pre	CD	3.9204	1.2831
19	pre	CD	3.8159	1.2489
20	pre	CD	2.60617	0.852969
21	pre	CD	4.72229	1.54555
22	pre	CD	3.84636	1.25887
23	pre	CD	4.53552	1.48442
24	pre	CD	3.27049	1.07039
25	pre	CD	3.73276	1.22169
26	pre	CD	2.80148	0.91689
27	pre	CD	2.44095	0.798893
28	pre	CD	1.90775	0.624385
29	pre	CD	1.69578	0.555009
30	pre	CD	2.01374	0.659074
31	pre	CD	1.97135	0.645198
32	pre	CD	2.88518	0.944287
33	pre	CD	2.76913	0.906305
34	pre	CD	2.25564	0.738244
35	pre	CD	2.73445	0.894952
36	pre	CD	1.86536	0.61051
37	pre	CD	2.67792	0.876452
38	pre	CD	1.90775	0.624385
39	post	CD	3.40566	0.705546
40	post	CD	3.823	0.792007
41	post	CD	3.56315	0.738173
42	post	CD	3.16549	0.655791
43	post	CD	3.74294	0.775421
44	post	CD	4.41226	0.914084
45	post	CD	4.42854	0.917455
46	post	CD	4.82698	1
47	post	CD	4.22853	0.87602
48	post	CD	2.88201	0.597064
49	post	CD	3.04224	0.630257
50	post	CD	1.99609	0.413528
2	pre	DDX4	7.55896	1.14237
3	pre	DDX4	5.67492	0.857635
4	post	DDX4	6.57129	0.993101
5	post	DDX4	2.65386	0.401071
6	post	DDX4	4.05722	0.613157
7	post	DDX4	2.88494	0.435993
8	pre	CD	2.27398	1.01774
9	pre	CD	2.17456	0.97325
10	pre	CD	2.13978	0.957682
11	pre	CD	1.93719	0.86701
12	pre	CD	1.97255	0.882839
13	pre	CD	2.25896	1.01102
14	pre	CD	2.29468	1.02701
15	pre	CD	2.403	1.07549
16	pre	CD	2.65427	1.18795
17	post	CD	1.78514	0.505729
18	post	CD	1.38844	0.393345
19	post	CD	1.7555	0.497333
20	post	CD	1.65177	0.467945
21	post	CD	1.64151	0.465039
2	pre	DDX4	13.5502	1.18635
3	pre	DDX4	9.80641	0.858575
4	pre	DDX4	11.2695	0.986676
5	pre	DDX4	11.0607	0.968395
6	post	DDX4	3.56773	0.312363
7	post	DDX4	2.30853	0.202118
8	post	DDX4	2.61634	0.229067
9	post	DDX4	2.42933	0.212694
10	post	DDX4	2.56083	0.224207
11	post	DDX4	2.24246	0.196333
12	post	DDX4	2.29783	0.201181
13	post	DDX4	2.6315	0.230394
14	post	DDX4	2.07635	0.18179
15	post	DDX4	2.43122	0.212859
16	post	DDX4	3.14095	0.274998
17	post	DDX4	1.77182	0.155127
18	post	DDX4	2.32551	0.203604
19	post	DDX4	1.82719	0.159975
20	post	DDX4	2.11788	0.185425
21	post	DDX4	1.82719	0.159975
22	post	DDX4	2.97149	0.260161
23	post	DDX4	2.81197	0.246195
24	post	DDX4	1.9933	0.174518
25	post	DDX4	2.15941	0.189061
26	post	DDX4	3.51847	0.308051
27	post	DDX4	2.38088	0.208452
28	post	DDX4	2.49162	0.218148
29	post	DDX4	2.28399	0.199969
30	post	DDX4	1.74414	0.152703
31	post	DDX4	2.24246	0.196333
32	post	DDX4	2.35874	0.206513
33	pre	CD	1.43565	0.978528
34	pre	CD	1.38465	0.943774
35	pre	CD	1.5431	1.05177
36	pre	CD	1.81782	1.23902
37	pre	CD	1.35037	0.920404
38	pre	CD	1.66912	1.13766
39	pre	CD	1.06342	0.724818
40	pre	CD	0.965302	0.657945
41	pre	CD	1.29762	0.884451
42	pre	CD	0.849255	0.578848
43	pre	CD	1.77763	1.21163
44	pre	CD	1.49912	1.02179
45	pre	CD	1.54308	1.05175
46	pre	CD	1.65631	1.12893
47	pre	CD	1.34509	0.916809
48	pre	CD	1.3605	0.92731
49	pre	CD	1.88408	1.28418
50	pre	CD	1.51035	1.02945
51	pre	CD	1.73888	1.18521
52	pre	CD	2.16021	1.47239
53	pre	CD	1.69202	1.15327
54	pre	CD	1.30077	0.886598
55	pre	CD	1.44827	0.987132
56	pre	CD	1.45175	0.989507
57	pre	CD	1.04526	0.712445
58	pre	CD	1.71198	1.16688
59	pre	CD	1.5866	1.08142
60	pre	CD	1.36929	0.933303
61	pre	CD	1.71258	1.16729
62	pre	CD	1.71713	1.17039
63	pre	CD	1.05833	0.721351
64	pre	CD	1.21599	0.828811
65	pre	CD	1.25431	0.854934
66	post	CD	1.24897	0.538857
67	post	CD	1.29335	0.558005
68	post	CD	1.33683	0.576761
69	post	CD	1.53744	0.663314
70	post	CD	1.53681	0.663041
71	post	CD	1.33683	0.576761
72	post	CD	1.63847	0.706901
73	post	CD	1.27645	0.55071
74	post	CD	1.35041	0.582623
75	post	CD	1.55623	0.671418
76	post	CD	1.40357	0.605555
77	post	CD	1.09973	0.474469
78	post	CD	1.59254	0.687084
79	post	CD	1.44003	0.621286
80	post	CD	1.22423	0.528182
81	post	CD	1.11011	0.478945
82	post	CD	1.21904	0.525944
83	post	CD	1.50718	0.650258
84	post	CD	1.03452	0.446333
85	post	CD	1.34181	0.578912
86	post	CD	1.41098	0.608752
87	post	CD	1.36429	0.58861
88	post	CD	1.60353	0.691829
89	post	CD	1.21386	0.523706
90	post	CD	1.31138	0.565782
91	post	CD	1.37778	0.594429
92	post	CD	1.44265	0.622416
93	post	CD	1.45478	0.627652
94	post	CD	1.42758	0.615914
95	post	CD	1.25743	0.542506
96	post	CD	1.16198	0.501325
97	post	CD	1.11357	0.480437
98	post	CD	1.18965	0.513262
2	pre	DDX4	8.12636	1
3	post	DDX4	7.80101	0.959963
2	pre	DDX4	14.5836	1.14868
3	pre	DDX4	11.557	0.910291
4	pre	DDX4	11.9473	0.94103
5	post	DDX4	2.35395	0.185409
6	post	DDX4	2.74628	0.216311
7	post	DDX4	2.98603	0.235195
8	post	DDX4	3.00783	0.236912
9	post	DDX4	3.26938	0.257513
10	post	DDX4	2.17959	0.171675
11	post	DDX4	2.94244	0.231761
12	post	DDX4	2.68089	0.21116
13	post	DDX4	3.38272	0.26644
2	pre	DDX4	16.213	0.964086
3	pre	DDX4	13.9392	0.828872
4	pre	DDX4	15.2708	0.908056
5	pre	DDX4	16.3134	0.970055
6	pre	DDX4	22.3487	1.32893
7	post	DDX4	14.7035	0.874321
8	post	DDX4	13.6111	0.809367
9	post	DDX4	14.5282	0.8639
10	post	DDX4	13.8799	0.825346
11	post	DDX4	20.4636	1.21684
2	pre	DDX4	12.0971	1.10561
3	pre	DDX4	10.7994	0.987007
4	pre	DDX4	10.1828	0.930656
5	pre	DDX4	10.687	0.976732
6	post	DDX4	8.42116	0.769648
7	post	DDX4	7.21451	0.659366
8	post	DDX4	6.916	0.632085
2	pre	DDX4	17.0108	1.05173
3	pre	DDX4	15.3372	0.948265
4	post	DDX4	15.0688	0.931667
5	post	DDX4	13.3794	0.827215
2	pre	DDX4	9.27849	1
3	post	DDX4	8.25973	0.890203
2	pre	DDX4	9.16384	1.02163
3	pre	DDX4	8.77588	0.978375
4	post	DDX4	7.26423	0.809848
5	post	DDX4	6.78131	0.75601
2	pre	DDX4	6.16221	1.1273
3	pre	DDX4	4.77051	0.872703
4	post	DDX4	6.46908	1.18343
5	post	DDX4	3.83067	0.700771
6	post	DDX4	3.96883	0.726047
2	pre	DDX4	6.57155	0.843833
3	pre	DDX4	8.7066	1.11799
4	pre	DDX4	8.08507	1.03818
5	post	DDX4	3.66247	0.470287
6	post	DDX4	3.59003	0.460985
7	post	DDX4	5.36516	0.688924
8	post	DDX4	4.12328	0.529458
9	post	DDX4	7.27975	0.934771
10	post	DDX4	6.01822	0.772781
11	post	DDX4	4.55684	0.585129
12	post	DDX4	3.78775	0.486374
13	post	DDX4	3.31062	0.425106
14	post	DDX4	3.62249	0.465153
15	post	DDX4	3.37659	0.433578
2	pre	DDX4	2.61657	0.686406
3	pre	DDX4	3.24346	0.850857
4	pre	DDX4	4.10202	1.07608
5	pre	DDX4	6.26012	1.64222
6	pre	DDX4	2.95727	0.775782
7	pre	DDX4	3.92183	1.02881
8	pre	DDX4	3.58264	0.939836
9	post	DDX4	2.2545	0.591424
2	pre	PLL-HA, cross-linked	42.512	0.913227
3	pre	PLL-HA, cross-linked	42.1387	0.905208
4	pre	PLL-HA, cross-linked	51.1671	1.09915
5	pre	PLL-HA, cross-linked	50.886	1.09311
6	pre	PLL-HA, cross-linked	46.8069	1.00549
7	pre	PLL-HA, cross-linked	48.2517	1.03652
8	pre	PLL-HA, cross-linked	56.0499	1.20404
9	pre	PLL-HA, cross-linked	45.8928	0.985852
10	pre	PLL-HA, cross-linked	42.8091	0.919609
11	pre	PLL-HA, cross-linked	56.0147	1.20329
12	pre	PLL-HA, cross-linked	46.7861	1.00504
13	pre	PLL-HA, cross-linked	47.4355	1.01899
14	pre	PLL-HA, cross-linked	46.0479	0.989184
15	pre	PLL-HA, cross-linked	44.4312	0.954454
16	pre	PLL-HA, cross-linked	45.4627	0.976612
17	pre	PLL-HA, cross-linked	44.4025	0.953837
18	pre	PLL-HA, cross-linked	45.2717	0.972509
19	pre	PLL-HA, cross-linked	43.1339	0.926585
20	pre	PLL-HA, cross-linked	51.2235	1.10036
21	pre	PLL-HA, cross-linked	48.593	1.04386
22	pre	PLL-HA, cross-linked	46.4288	0.997367
23	pre	PLL-HA, cross-linked	46.1751	0.991915
24	pre	PLL-HA, cross-linked	49.9662	1.07335
25	pre	PLL-HA, cross-linked	49.0947	1.05463
26	pre	PLL-HA, cross-linked	53.1786	1.14236
27	pre	PLL-HA, cross-linked	49.2352	1.05765
28	pre	PLL-HA, cross-linked	43.2691	0.929491
29	pre	PLL-HA, cross-linked	44.6825	0.959852
30	pre	PLL-HA, cross-linked	41.8822	0.899698
31	pre	PLL-HA, cross-linked	46.5759	1.00053
32	pre	PLL-HA, cross-linked	46.5979	1.001
33	pre	PLL-HA, cross-linked	46.1876	0.992185
34	pre	PLL-HA, cross-linked	50.4978	1.08477
35	pre	PLL-HA, cross-linked	45.8041	0.983946
36	pre	PLL-HA, cross-linked	43.3802	0.931877
37	pre	PLL-HA, cross-linked	49.4929	1.06319
38	pre	PLL-HA, cross-linked	49.097	1.05468
39	pre	PLL-HA, cross-linked	39.0519	0.838898
40	pre	PLL-HA, cross-linked	46.7846	1.00501
41	pre	PLL-HA, cross-linked	50.2648	1.07977
42	pre	PLL-HA, cross-linked	50.4835	1.08447
43	pre	PLL-HA, cross-linked	42.3276	0.909266
44	pre	PLL-HA, cross-linked	47.9825	1.03074
45	pre	PLL-HA, cross-linked	43.0502	0.924789
46	pre	PLL-HA, cross-linked	45.228	0.971571
47	pre	PLL-HA, cross-linked	38.2743	0.822195
48	pre	PLL-HA, cross-linked	47.2944	1.01596
49	pre	PLL-HA, cross-linked	41.7821	0.897547
50	pre	PLL-HA, cross-linked	45.397	0.975201
51	pre	PLL-HA, cross-linked	42.7877	0.91915
52	post	PLL-HA, cross-linked	54.7906	1.17699
53	post	PLL-HA, cross-linked	52.7384	1.13291
54	post	PLL-HA, cross-linked	47.3554	1.01727
55	post	PLL-HA, cross-linked	51.2193	1.10027
56	post	PLL-HA, cross-linked	45.6614	0.980881
57	post	PLL-HA, cross-linked	53.7452	1.15453
58	post	PLL-HA, cross-linked	48.4754	1.04133
59	post	PLL-HA, cross-linked	63.1278	1.35609
60	post	PLL-HA, cross-linked	54.1332	1.16287
61	post	PLL-HA, cross-linked	46.1979	0.992406
62	post	PLL-HA, cross-linked	43.2651	0.929404
63	post	PLL-HA, cross-linked	40.1463	0.862407
64	post	PLL-HA, cross-linked	43.5548	0.935628
65	post	PLL-HA, cross-linked	46.5923	1.00088
66	post	PLL-HA, cross-linked	56.9236	1.22281
67	post	PLL-HA, cross-linked	51.6631	1.10981
68	post	PLL-HA, cross-linked	54.5438	1.17169
69	post	PLL-HA, cross-linked	53.9254	1.1584
70	post	PLL-HA, cross-linked	50.5023	1.08487
71	post	PLL-HA, cross-linked	56.1244	1.20564
72	post	PLL-HA, cross-linked	50.893	1.09327
73	post	PLL-HA, cross-linked	59.5244	1.27868
74	post	PLL-HA, cross-linked	55.5448	1.19319
75	post	PLL-HA, cross-linked	55.0229	1.18198
76	post	PLL-HA, cross-linked	57.553	1.23633
77	post	PLL-HA, cross-linked	49.3451	1.06001
78	post	PLL-HA, cross-linked	47.9253	1.02951
79	post	PLL-HA, cross-linked	51.4194	1.10457
80	post	PLL-HA, cross-linked	50.0844	1.07589
81	post	PLL-HA, cross-linked	58.8503	1.2642
82	post	PLL-HA, cross-linked	53.0911	1.14048
83	post	PLL-HA, cross-linked	47.0505	1.01072
84	post	PLL-HA, cross-linked	50.4974	1.08477
85	post	PLL-HA, cross-linked	55.1135	1.18393
86	post	PLL-HA, cross-linked	47.9323	1.02966
87	post	PLL-HA, cross-linked	64.684	1.38952
88	post	PLL-HA, cross-linked	50.1741	1.07782
89	post	PLL-HA, cross-linked	41.1152	0.883221
90	post	PLL-HA, cross-linked	46.0757	0.98978
91	post	PLL-HA, cross-linked	41.705	0.89589
92	post	PLL-HA, cross-linked	46.3965	0.996672
93	pre	PLL-HA	178.348	1.30854
94	pre	PLL-HA	169.359	1.24259
95	pre	PLL-HA	143.581	1.05346
96	pre	PLL-HA	163.592	1.20028
97	pre	PLL-HA	172.317	1.26429
98	pre	PLL-HA	89.2695	0.654972
99	pre	PLL-HA	106.802	0.783611
100	pre	PLL-HA	191.526	1.40523
101	pre	PLL-HA	148.096	1.08659
102	pre	PLL-HA	145.279	1.06592
103	pre	PLL-HA	156.945	1.15151
104	pre	PLL-HA	188.156	1.38051
105	pre	PLL-HA	139.977	1.02701
106	pre	PLL-HA	117.68	0.863421
107	pre	PLL-HA	163.592	1.20028
108	pre	PLL-HA	142.842	1.04803
109	pre	PLL-HA	148.218	1.08748
110	pre	PLL-HA	164.61	1.20775
111	pre	PLL-HA	156.866	1.15093
112	pre	PLL-HA	161.682	1.18627
113	pre	PLL-HA	125.57	0.921311
114	pre	PLL-HA	166.181	1.21928
115	pre	PLL-HA	141.755	1.04006
116	pre	PLL-HA	152.695	1.12032
117	pre	PLL-HA	162.222	1.19023
118	pre	PLL-HA	118.251	0.867608
119	pre	PLL-HA	143.25	1.05103
120	pre	PLL-HA	139.429	1.02299
121	pre	PLL-HA	142.284	1.04394
122	pre	PLL-HA	150.656	1.10536
123	pre	PLL-HA	133.869	0.982199
124	pre	PLL-HA	148.816	1.09187
125	pre	PLL-HA	164.659	1.20811
126	pre	PLL-HA	139.644	1.02457
127	pre	PLL-HA	141.965	1.0416
128	pre	PLL-HA	167.287	1.22739
129	pre	PLL-HA	122.881	0.90158
130	pre	PLL-HA	179.3	1.31553
131	pre	PLL-HA	91.6695	0.672582
132	pre	PLL-HA	176.895	1.29788
133	pre	PLL-HA	148.721	1.09117
134	pre	PLL-HA	176.872	1.29772
135	pre	PLL-HA	139.706	1.02503
136	pre	PLL-HA	133.379	0.978602
137	pre	PLL-HA	131.561	0.965268
138	pre	PLL-HA	159.074	1.16713
139	pre	PLL-HA	137.185	1.00653
140	pre	PLL-HA	166.345	1.22048
141	pre	PLL-HA	138.402	1.01546
142	pre	PLL-HA	106.123	0.778625
143	pre	PLL-HA	162.536	1.19253
144	pre	PLL-HA	128.109	0.939938
145	pre	PLL-HA	121.955	0.894789
146	pre	PLL-HA	114.668	0.841321
147	pre	PLL-HA	133.367	0.978519
148	pre	PLL-HA	109.888	0.806254
149	pre	PLL-HA	155.841	1.14341
150	pre	PLL-HA	96.8888	0.710876
151	pre	PLL-HA	140.472	1.03065
152	pre	PLL-HA	155.429	1.14039
153	pre	PLL-HA	116.558	0.855188
154	pre	PLL-HA	140.704	1.03235
155	pre	PLL-HA	150.541	1.10452
156	pre	PLL-HA	159.671	1.17151
157	pre	PLL-HA	163.731	1.2013
158	pre	PLL-HA	157.776	1.1576
159	pre	PLL-HA	145.675	1.06882
160	pre	PLL-HA	171.3	1.25683
161	pre	PLL-HA	158.544	1.16324
162	pre	PLL-HA	96.3371	0.706828
163	pre	PLL-HA	154.315	1.13221
164	pre	PLL-HA	179.176	1.31462
165	pre	PLL-HA	188.334	1.38181
166	pre	PLL-HA	148.037	1.08615
167	pre	PLL-HA	170.56	1.2514
168	pre	PLL-HA	116.389	0.85395
169	pre	PLL-HA	133.89	0.982352
170	pre	PLL-HA	160.168	1.17516
171	pre	PLL-HA	128.087	0.93978
172	pre	PLL-HA	127.653	0.936593
173	pre	PLL-HA	125.718	0.922393
174	pre	PLL-HA	137.028	1.00538
175	pre	PLL-HA	144.883	1.06301
176	pre	PLL-HA	147.192	1.07995
177	pre	PLL-HA	167.918	1.23202
178	pre	PLL-HA	161.442	1.18451
179	pre	PLL-HA	127.025	0.931986
180	pre	PLL-HA	171.207	1.25615
181	pre	PLL-HA	137.912	1.01186
182	pre	PLL-HA	131.653	0.965942
183	pre	PLL-HA	105.661	0.775235
184	pre	PLL-HA	152.177	1.11653
185	pre	PLL-HA	113.124	0.829995
186	pre	PLL-HA	150.016	1.10067
187	pre	PLL-HA	156.028	1.14478
188	pre	PLL-HA	135.309	0.992768
189	pre	PLL-HA	131.364	0.963821
190	pre	PLL-HA	167.36	1.22793
191	pre	PLL-HA	117.766	0.864049
192	pre	PLL-HA	117.161	0.859612
193	pre	PLL-HA	104.529	0.76693
194	pre	PLL-HA	141.624	1.0391
195	pre	PLL-HA	133.79	0.981621
196	pre	PLL-HA	145.769	1.06951
197	pre	PLL-HA	154.708	1.1351
198	pre	PLL-HA	123.995	0.909755
199	pre	PLL-HA	116.647	0.855845
200	pre	PLL-HA	129.741	0.951915
201	pre	PLL-HA	93.9559	0.689357
202	pre	PLL-HA	104.231	0.764748
203	pre	PLL-HA	178.489	1.30958
204	pre	PLL-HA	145.864	1.07021
205	pre	PLL-HA	153.142	1.12361
206	pre	PLL-HA	160.257	1.17581
207	pre	PLL-HA	136.27	0.999819
208	pre	PLL-HA	147.992	1.08582
209	pre	PLL-HA	126.775	0.930152
210	pre	PLL-HA	169.37	1.24268
211	pre	PLL-HA	124.88	0.916248
212	pre	PLL-HA	119.513	0.876872
213	pre	PLL-HA	165.286	1.21271
214	pre	PLL-HA	136.996	1.00514
215	pre	PLL-HA	113.693	0.834169
216	pre	PLL-HA	166.434	1.22113
217	pre	PLL-HA	152.625	1.11981
218	pre	PLL-HA	126.47	0.927916
219	pre	PLL-HA	172.206	1.26348
220	pre	PLL-HA	109.265	0.801678
221	pre	PLL-HA	154.333	1.13235
222	pre	PLL-HA	171.177	1.25593
223	pre	PLL-HA	107.049	0.785419
224	pre	PLL-HA	145.371	1.06659
225	pre	PLL-HA	115.21	0.845299
226	pre	PLL-HA	123.324	0.904833
227	pre	PLL-HA	138.937	1.01938
228	pre	PLL-HA	131.642	0.96586
229	pre	PLL-HA	130.53	0.957705
230	pre	PLL-HA	132.912	0.975178
231	pre	PLL-HA	151.589	1.11221
232	pre	PLL-HA	126.653	0.92926
233	pre	PLL-HA	145.957	1.07089
234	pre	PLL-HA	137.233	1.00688
235	pre	PLL-HA	153.618	1.1271
236	pre	PLL-HA	150.535	1.10448
237	pre	PLL-HA	131.84	0.967314
238	pre	PLL-HA	119.372	0.875834
239	pre	PLL-HA	118.264	0.867704
240	pre	PLL-HA	137.406	1.00815
241	pre	PLL-HA	144.7	1.06167
242	pre	PLL-HA	115.373	0.846496
243	pre	PLL-HA	92.2594	0.67691
244	pre	PLL-HA	148.554	1.08995
245	pre	PLL-HA	125.185	0.918488
246	pre	PLL-HA	115.501	0.847431
247	pre	PLL-HA	149.12	1.0941
248	pre	PLL-HA	132.656	0.973299
249	pre	PLL-HA	120.74	0.88587
250	pre	PLL-HA	113.998	0.836404
251	pre	PLL-HA	150.818	1.10656
252	pre	PLL-HA	129.047	0.946822
253	pre	PLL-HA	110.035	0.807329
254	pre	PLL-HA	85.365	0.626325
255	pre	PLL-HA	170.41	1.2503
256	pre	PLL-HA	140.903	1.03381
257	pre	PLL-HA	101.761	0.746626
258	pre	PLL-HA	126.875	0.930887
259	pre	PLL-HA	131.888	0.967664
260	pre	PLL-HA	137.618	1.00971
261	pre	PLL-HA	118.221	0.867394
262	pre	PLL-HA	111.328	0.816818
263	pre	PLL-HA	107.455	0.788401
264	pre	PLL-HA	150.779	1.10627
265	pre	PLL-HA	98.7692	0.724672
266	pre	PLL-HA	113.316	0.831399
267	pre	PLL-HA	105.378	0.773159
268	pre	PLL-HA	132.718	0.973754
269	pre	PLL-HA	127.239	0.933555
270	pre	PLL-HA	128.696	0.944246
271	pre	PLL-HA	114.39	0.839283
272	pre	PLL-HA	104.946	0.76999
273	pre	PLL-HA	117.584	0.862716
274	pre	PLL-HA	149.371	1.09594
275	pre	PLL-HA	109.708	0.804927
276	pre	PLL-HA	109.114	0.800575
277	pre	PLL-HA	133.801	0.9817
278	pre	PLL-HA	114.358	0.839045
279	pre	PLL-HA	89.1934	0.654414
280	pre	PLL-HA	100.68	0.738692
281	pre	PLL-HA	127.932	0.938641
282	pre	PLL-HA	115.922	0.850526
283	pre	PLL-HA	109.931	0.806568
284	pre	PLL-HA	117.019	0.858574
285	pre	PLL-HA	140.917	1.03391
286	pre	PLL-HA	97.6408	0.716393
287	pre	PLL-HA	111.277	0.816441
288	pre	PLL-HA	119.201	0.874582
289	pre	PLL-HA	100.641	0.738404
290	pre	PLL-HA	102.887	0.754881
291	pre	PLL-HA	111.744	0.819867
292	pre	PLL-HA	103.494	0.759335
293	pre	PLL-HA	118.574	0.869978
294	pre	PLL-HA	117.159	0.859599
295	post	PLL-HA	166.341	1.22045
296	post	PLL-HA	142.023	1.04203
297	post	PLL-HA	132.603	0.972914
298	post	PLL-HA	131.848	0.967372
299	post	PLL-HA	157.365	1.15459
300	post	PLL-HA	117.42	0.861511
301	post	PLL-HA	143.889	1.05571
302	post	PLL-HA	159.706	1.17177
303	post	PLL-HA	154.729	1.13525
304	post	PLL-HA	140.789	1.03297
305	post	PLL-HA	167.372	1.22801
306	post	PLL-HA	151.188	1.10927
307	post	PLL-HA	138.473	1.01598
308	post	PLL-HA	162.434	1.19178
309	post	PLL-HA	148.344	1.0884
310	post	PLL-HA	148.254	1.08775
311	post	PLL-HA	126.947	0.931412
312	post	PLL-HA	150.73	1.10591
313	post	PLL-HA	170.091	1.24796
314	post	PLL-HA	153.583	1.12684
315	post	PLL-HA	149.749	1.09871
316	post	PLL-HA	123.532	0.906356
317	post	PLL-HA	141.517	1.03831
318	post	PLL-HA	170.872	1.25369
319	post	PLL-HA	161.891	1.1878
320	post	PLL-HA	120.524	0.884289
321	post	PLL-HA	137.78	1.01089
322	post	PLL-HA	165.716	1.21586
323	post	PLL-HA	154.553	1.13396
324	post	PLL-HA	136.79	1.00363
325	post	PLL-HA	158.562	1.16338
326	post	PLL-HA	153.676	1.12753
327	post	PLL-HA	149.545	1.09722
328	post	PLL-HA	143.406	1.05217
329	post	PLL-HA	148.182	1.08722
330	post	PLL-HA	132.673	0.973422
331	post	PLL-HA	160.179	1.17524
332	post	PLL-HA	119.7	0.878243
333	post	PLL-HA	134.918	0.989893
334	post	PLL-HA	136.856	1.00412
335	post	PLL-HA	139.88	1.0263
336	post	PLL-HA	138.078	1.01308
337	post	PLL-HA	159.321	1.16894
338	post	PLL-HA	151.486	1.11146
339	post	PLL-HA	141.113	1.03535
340	post	PLL-HA	140.042	1.0275
341	post	PLL-HA	138.941	1.01942
342	post	PLL-HA	143.793	1.05501
343	post	PLL-HA	131.865	0.967495
344	post	PLL-HA	138.856	1.01879
345	post	PLL-HA	139.808	1.02577
346	post	PLL-HA	123.316	0.904775
347	post	PLL-HA	152.822	1.12126
348	post	PLL-HA	136.864	1.00418
349	post	PLL-HA	148.102	1.08663
350	post	PLL-HA	149.286	1.09532
351	post	PLL-HA	128.335	0.941597
352	post	PLL-HA	140.25	1.02902
353	post	PLL-HA	138.654	1.01731
354	post	PLL-HA	123.907	0.909107
355	post	PLL-HA	155.639	1.14193
356	post	PLL-HA	156.166	1.1458
357	post	PLL-HA	153.974	1.12971
358	post	PLL-HA	121.603	0.892201
359	post	PLL-HA	135.347	0.993042
360	post	PLL-HA	158.463	1.16265
361	post	PLL-HA	152.583	1.1195
362	post	PLL-HA	163.77	1.20158
363	post	PLL-HA	128.053	0.939525
364	post	PLL-HA	143.793	1.05501
365	post	PLL-HA	166.853	1.22421
366	post	PLL-HA	148.073	1.08641
367	post	PLL-HA	131.868	0.967519
368	post	PLL-HA	149.737	1.09862
369	post	PLL-HA	139.121	1.02074
370	post	PLL-HA	152.964	1.1223
371	post	PLL-HA	139.613	1.02435
372	post	PLL-HA	137.862	1.0115
373	post	PLL-HA	143.252	1.05105
374	post	PLL-HA	140.948	1.03414
375	post	PLL-HA	151.364	1.11056
376	post	PLL-HA	137.864	1.01151
377	post	PLL-HA	137.63	1.00979
378	post	PLL-HA	129.665	0.951354
379	post	PLL-HA	138.12	1.01339
380	post	PLL-HA	141.351	1.03709
381	post	PLL-HA	143.8	1.05507
382	post	PLL-HA	124.832	0.915893
383	post	PLL-HA	129.014	0.946579
384	post	PLL-HA	146.754	1.07674
385	post	PLL-HA	144.621	1.06108
386	post	PLL-HA	159.018	1.16672
387	post	PLL-HA	133.375	0.978579
388	post	PLL-HA	128.587	0.943448
389	post	PLL-HA	135.391	0.993365
390	post	PLL-HA	152.676	1.12019
391	post	PLL-HA	147.324	1.08092
392	post	PLL-HA	138.52	1.01632
393	post	PLL-HA	125.002	0.917144
394	post	PLL-HA	136.479	1.00135
395	post	PLL-HA	146.359	1.07384
396	post	PLL-HA	147.417	1.0816
397	post	PLL-HA	123.724	0.907769
398	post	PLL-HA	129.904	0.95311
399	post	PLL-HA	142.39	1.04472
400	post	PLL-HA	142.466	1.04528
401	post	PLL-HA	147.029	1.07876
402	post	PLL-HA	129.089	0.94713
403	post	PLL-HA	143.738	1.05461
404	post	PLL-HA	131.787	0.966927
405	post	PLL-HA	122.975	0.902267
406	post	PLL-HA	127.505	0.935505
407	post	PLL-HA	123.834	0.908576
408	post	PLL-HA	134.62	0.98771
409	post	PLL-HA	154.298	1.13209
410	post	PLL-HA	127.097	0.93251
411	post	PLL-HA	136.256	0.999712
412	post	PLL-HA	137.983	1.01238
413	post	PLL-HA	144.323	1.0589
414	post	PLL-HA	152.679	1.12021
415	post	PLL-HA	132.565	0.972629
416	post	PLL-HA	157.216	1.1535
417	post	PLL-HA	148.86	1.09219
418	post	PLL-HA	123.323	0.904822
419	post	PLL-HA	128.29	0.941263
420	post	PLL-HA	123.252	0.9043
421	post	PLL-HA	138.103	1.01326
422	post	PLL-HA	130.38	0.956605
423	post	PLL-HA	143.278	1.05123
424	post	PLL-HA	148.865	1.09223
425	post	PLL-HA	145.083	1.06448
426	post	PLL-HA	137.799	1.01103
427	post	PLL-HA	125.914	0.923833
428	post	PLL-HA	127.692	0.936877
429	post	PLL-HA	140.509	1.03092
430	post	PLL-HA	126.327	0.926864
431	post	PLL-HA	136.316	1.00015
432	post	PLL-HA	145.768	1.0695
433	post	PLL-HA	132.416	0.971538
434	post	PLL-HA	124.645	0.914525
435	post	PLL-HA	121.236	0.88951
436	post	PLL-HA	134.424	0.986274
437	post	PLL-HA	131.271	0.963141
438	post	PLL-HA	136.346	1.00037
439	post	PLL-HA	127.423	0.934903
440	post	PLL-HA	146.654	1.076
441	post	PLL-HA	126.543	0.928449
442	post	PLL-HA	118.309	0.868034

## Sheet: Fig1f
PLL-HA, 0 mM MgCl₂				PLL-HA, 25 mM MgCl₂				PLL-HA, 50 mM MgCl₂				PLL-HA, 100 mM MgCl₂				PLL-HA, 150 mM MgCl₂				Crosslinked PLL-HA + PLL-FITC
Time (s)	Norm. intensity	SEM		Time (s)	Norm. intensity	SEM		Time (s)	Norm. intensity	SEM		Time (s)	Norm. intensity	SEM		Time (s)	Norm. intensity	SEM		Time (s)	Norm. intensity	SEM
0	0.0220251	0.00541086		0	0.00653841	0.00157789		0	0.00380764	0.00135839		0	0.00421864	0.00163548		0	0	0		0	0.00237955	0.00127561
1	0.0137787	0.00458197		1	0.00730202	0.00285373		1	0.0143275	0.00391964		1	0.0232509	0.00783754		1	0.0195734	0.00420559		1	0.0164998	0.00338714
2	0.0123502	0.00523998		2	0.0118026	0.00238561		2	0.0161424	0.00466508		2	0.0224034	0.00619793		2	0.0404626	0.0069775		2	0.0317288	0.00332876
3	0.0121948	0.00299002		3	0.0172239	0.00280796		3	0.0256475	0.00702147		3	0.0245196	0.00347312		3	0.0558375	0.00832787		3	0.0447134	0.0048523
4	0.00887213	0.00321887		4	0.0252024	0.00528454		4	0.0302494	0.00727382		4	0.0621267	0.00828549		4	0.0725386	0.0105341		4	0.0608169	0.00747043
5	0.00772	0.00370488		5	0.0303071	0.00616641		5	0.030748	0.00782298		5	0.0744556	0.0116459		5	0.0860357	0.0113359		5	0.0711464	0.00821364
6	0.00450608	0.00113954		6	0.0285416	0.00513969		6	0.0368846	0.00749789		6	0.0642948	0.0095763		6	0.10259	0.0122772		6	0.0820761	0.00834273
7	0.0102623	0.00304606		7	0.0369508	0.00567892		7	0.045202	0.00932801		7	0.0748145	0.0101199		7	0.112428	0.0133263		7	0.0922621	0.00935379
8	0.0134844	0.00343917		8	0.0355632	0.00673807		8	0.0562499	0.00992034		8	0.0776455	0.0113023		8	0.12891	0.0145941		8	0.0928916	0.00904898
9	0.00971934	0.00183922		9	0.0395101	0.00699357		9	0.0546236	0.0106615		9	0.118136	0.0153234		9	0.143551	0.0158855		9	0.111262	0.010492
10	0.0109384	0.00290858		10	0.0358479	0.00568577		10	0.057765	0.0112591		10	0.112056	0.0141556		10	0.153199	0.0164453		10	0.127317	0.0115373
11	0.00998052	0.00414021		11	0.039967	0.00603687		11	0.0558616	0.00916361		11	0.132561	0.0185772		11	0.165717	0.0169017		11	0.122912	0.0130813
12	0.0135743	0.00408916		12	0.0437092	0.00619158		12	0.0614057	0.010391		12	0.137625	0.0172352		12	0.174838	0.0182683		12	0.138278	0.0120682
13	0.0159532	0.00579328		13	0.038546	0.00555984		13	0.0636839	0.00903996		13	0.133638	0.0160951		13	0.19101	0.0194706		13	0.151687	0.0140387
14	0.0119626	0.00271305		14	0.0415723	0.00638618		14	0.0771325	0.0129235		14	0.159368	0.0198151		14	0.202271	0.0201754		14	0.155711	0.0125701
15	0.00952399	0.00230138		15	0.0478088	0.00735555		15	0.0700167	0.00988497		15	0.153639	0.0189967		15	0.211429	0.0209272		15	0.157916	0.0136438
16	0.0188133	0.00483201		16	0.0476901	0.00674931		16	0.0715999	0.0110445		16	0.148326	0.0190267		16	0.221252	0.0215563		16	0.168415	0.0142789
17	0.015635	0.00503853		17	0.0515114	0.00858541		17	0.0732345	0.0118427		17	0.163982	0.0197578		17	0.228632	0.0220526		17	0.170334	0.0143093
18	0.0103159	0.00130299		18	0.0482453	0.00792181		18	0.0669293	0.0102571		18	0.17888	0.022277		18	0.239473	0.0229153		18	0.17983	0.0153617
19	0.0152766	0.00454673		19	0.0465773	0.00985581		19	0.081236	0.0132883		19	0.187095	0.0230594		19	0.25106	0.0233945		19	0.188927	0.0164381
20	0.00962031	0.00169229		20	0.0507974	0.00813416		20	0.0754948	0.00991309		20	0.177777	0.0216952		20	0.257547	0.0241641		20	0.193739	0.0161462
21	0.0150491	0.0035634		21	0.0531202	0.00942482		21	0.0822826	0.0105312		21	0.187918	0.0219538		21	0.273077	0.0251781		21	0.205465	0.0175451
22	0.0141746	0.00233606		22	0.0480763	0.00830957		22	0.0810383	0.0108647		22	0.202224	0.0247686		22	0.27773	0.0255157		22	0.211001	0.017301
23	0.0152432	0.0046026		23	0.0548623	0.010519		23	0.0800004	0.0132158		23	0.205604	0.0247428		23	0.285956	0.0257629		23	0.219547	0.0173145
24	0.0120478	0.0028899		24	0.0515981	0.0104856		24	0.0845267	0.0122797		24	0.221652	0.0268622		24	0.299182	0.0272961		24	0.217377	0.0181948
25	0.014417	0.00223679		25	0.0655443	0.0117622		25	0.0906465	0.0114268		25	0.213001	0.0258334		25	0.306896	0.0277066		25	0.223496	0.0180485
26	0.0141489	0.00421828		26	0.0611895	0.0109981		26	0.090556	0.013074		26	0.226255	0.0278981		26	0.315696	0.0285221		26	0.234686	0.0183562
27	0.0139159	0.00237235		27	0.0676594	0.0125085		27	0.100529	0.0128781		27	0.221604	0.0260492		27	0.322587	0.029211		27	0.237165	0.0185704
28	0.0135437	0.00241483		28	0.06166	0.0108443		28	0.0945838	0.0128014		28	0.234797	0.0278418		28	0.329492	0.0294534		28	0.25011	0.0189152
29	0.0136497	0.00183505		29	0.0579072	0.0133741		29	0.111012	0.0153954		29	0.22099	0.026181		29	0.338106	0.0300307		29	0.251218	0.0195703
30	0.0186581	0.00380202		30	0.06581	0.0109016		30	0.101199	0.0127824		30	0.249078	0.0295327		30	0.346361	0.0305904		30	0.250401	0.0185486
31	0.0156072	0.00274202		31	0.0613723	0.0104225		31	0.112846	0.0147259		31	0.256415	0.0301173		31	0.352459	0.0307089		31	0.260511	0.0199685
32	0.0195007	0.00368547		32	0.0585417	0.0100388		32	0.117337	0.0145849		32	0.251625	0.0296487		32	0.359435	0.0315733		32	0.265069	0.0205343
33	0.015324	0.00211123		33	0.0620022	0.00988517		33	0.115626	0.0164553		33	0.257317	0.0304388		33	0.374249	0.0324418		33	0.272863	0.0224114
34	0.0170353	0.00377813		34	0.0645633	0.0105712		34	0.118715	0.0143175		34	0.263767	0.0312719		34	0.375828	0.0325261		34	0.27547	0.0215582
35	0.0149168	0.00258619		35	0.061758	0.0118713		35	0.110671	0.0129496		35	0.254955	0.0303443		35	0.384532	0.0331668		35	0.284202	0.0217452
36	0.0161616	0.0022874		36	0.0622726	0.0107872		36	0.115848	0.0142812		36	0.256828	0.0301589		36	0.391248	0.0335415		36	0.284789	0.0218125
37	0.0175373	0.00320005		37	0.0637696	0.0103384		37	0.120317	0.0143451		37	0.255903	0.0298837		37	0.39568	0.0338668		37	0.295672	0.0225219
38	0.0136837	0.00211669		38	0.0706675	0.0115146		38	0.118293	0.0150416		38	0.28114	0.0331642		38	0.406392	0.0349407		38	0.294619	0.0213493
39	0.0152148	0.00257087		39	0.0594613	0.0121374		39	0.119644	0.0148327		39	0.300548	0.0352424		39	0.407758	0.0347513		39	0.296227	0.0222617
40	0.0199181	0.00404454		40	0.0775994	0.0133495		40	0.12481	0.0158026		40	0.267389	0.0312253		40	0.413783	0.0350747		40	0.306011	0.0236829
41	0.0181054	0.00309896		41	0.0648867	0.0119685		41	0.123265	0.0150501		41	0.29925	0.03578		41	0.417886	0.0355049		41	0.310361	0.0230382
42	0.0193477	0.00448904		42	0.0765422	0.013041		42	0.126815	0.0187117		42	0.293409	0.0343042		42	0.428113	0.0363388		42	0.314619	0.0238376
43	0.0230482	0.00457208		43	0.0761476	0.0129833		43	0.125058	0.0155045		43	0.283924	0.0334275		43	0.433933	0.0366734		43	0.315808	0.0232943
44	0.0190004	0.00281849		44	0.0781376	0.0131171		44	0.13585	0.0168063		44	0.319262	0.0377393		44	0.436677	0.0369641		44	0.331797	0.0248641
45	0.0175495	0.00316304		45	0.071721	0.012544		45	0.133798	0.0166398		45	0.299788	0.0350704		45	0.443269	0.0372464		45	0.333512	0.0246868
46	0.021208	0.00372057		46	0.0695212	0.013087		46	0.140592	0.0174665		46	0.290899	0.0341488		46	0.450541	0.0379241		46	0.335236	0.0257119
47	0.0191641	0.00331896		47	0.0766416	0.012601		47	0.143086	0.0214245		47	0.323782	0.0383414		47	0.454533	0.0383373		47	0.33899	0.0258264
48	0.0175215	0.00291915		48	0.0771678	0.0132781		48	0.137184	0.017725		48	0.302144	0.0355577		48	0.461107	0.0388668		48	0.355358	0.0252955
49	0.0216777	0.00498212		49	0.0697649	0.0116573		49	0.140984	0.0179624		49	0.320131	0.037719		49	0.4678	0.0391982		49	0.347743	0.0267155
50	0.0160317	0.00218795		50	0.076798	0.0127585		50	0.143255	0.0162731		50	0.31944	0.0376619		50	0.475118	0.0401264		50	0.358692	0.0269873
51	0.0221678	0.00372416		51	0.0762478	0.0114063		51	0.14514	0.0186599		51	0.314569	0.0374802		51	0.473517	0.0394681		51	0.353313	0.0268415
52	0.0200811	0.00272089		52	0.0834719	0.0131067		52	0.145047	0.0164112		52	0.318439	0.0374585		52	0.478844	0.0402787		52	0.352423	0.0268736
53	0.0225671	0.00414232		53	0.0814306	0.0155362		53	0.150711	0.017424		53	0.322894	0.0377082		53	0.481973	0.0401101		53	0.366241	0.0270375
54	0.0219071	0.00339847		54	0.0881289	0.0145699		54	0.152933	0.0177282		54	0.32255	0.0378836		54	0.491719	0.0410486		54	0.367522	0.0269393
55	0.016817	0.00225175		55	0.0880364	0.0165304		55	0.152143	0.0174195		55	0.330063	0.0385637		55	0.491553	0.0405533		55	0.376301	0.02793
56	0.0188399	0.00262952		56	0.0909661	0.0162803		56	0.14997	0.0178538		56	0.327408	0.0387774		56	0.500707	0.0414538		56	0.384862	0.0293945
57	0.0218931	0.0034536		57	0.0838297	0.0167641		57	0.149616	0.0173347		57	0.334727	0.0391073		57	0.502147	0.0416116		57	0.373873	0.0278213
58	0.0192977	0.0026494		58	0.0944043	0.0177046		58	0.159399	0.0184395		58	0.34077	0.0398254		58	0.511281	0.0422662		58	0.393064	0.0295245
59	0.0189329	0.0025057		59	0.0929286	0.0199873		59	0.158518	0.0189972		59	0.366743	0.0429758		59	0.513143	0.0426919		59	0.394216	0.0291175
60	0.0197951	0.00275338		60	0.103264	0.0199594		60	0.151239	0.0172042		60	0.347774	0.0409326		60	0.512631	0.0425655		60	0.388771	0.028297
61	0.0217358	0.00300372		61	0.0962647	0.021769		61	0.166637	0.0209425		61	0.360482	0.0423581		61	0.518615	0.0426984		61	0.388553	0.0296513
62	0.0220218	0.00317692		62	0.0967035	0.0188101		62	0.165363	0.0194317		62	0.353097	0.0415077		62	0.521248	0.0428585		62	0.40174	0.029848
63	0.019668	0.0026905		63	0.0999292	0.0199534		63	0.164872	0.0208114		63	0.360323	0.0429032		63	0.524387	0.0431186		63	0.400482	0.0292703
64	0.0242952	0.00366169		64	0.100354	0.0205488		64	0.162265	0.0173273		64	0.339755	0.0396752		64	0.532442	0.0436467		64	0.411998	0.0307685
65	0.0242247	0.00434224		65	0.09976	0.0206838		65	0.171637	0.0204227		65	0.353366	0.0412892		65	0.538772	0.0442872		65	0.411173	0.030058
66	0.0234236	0.00380977		66	0.115278	0.0211019		66	0.163435	0.0198693		66	0.352522	0.0412379		66	0.540679	0.0443606		66	0.422311	0.0312537
67	0.0196029	0.00359218		67	0.104571	0.0223949		67	0.16529	0.0199964		67	0.348667	0.0410468		67	0.547763	0.0447534		67	0.420991	0.0307626
68	0.0199831	0.00305177		68	0.114596	0.021366		68	0.171967	0.0213397		68	0.359392	0.0419698		68	0.54537	0.0445356		68	0.416937	0.0307265
69	0.0242899	0.0037924		69	0.112351	0.0215641		69	0.177222	0.0222853		69	0.378181	0.0443603		69	0.553438	0.0453877		69	0.41727	0.0303981
70	0.0205277	0.00307307		70	0.11152	0.0223535		70	0.172485	0.0224182		70	0.380297	0.0446186		70	0.551886	0.0451693		70	0.430452	0.0318506
71	0.0274819	0.00493522		71	0.111316	0.0219009		71	0.176435	0.0213303		71	0.385763	0.0452584		71	0.555674	0.0453011		71	0.432379	0.0325756
72	0.0232024	0.00317408		72	0.115605	0.0221195		72	0.166998	0.0191096		72	0.371264	0.0435528		72	0.5602	0.045443		72	0.440249	0.0328038
73	0.0217413	0.00331556		73	0.108377	0.0242942		73	0.166312	0.0203297		73	0.371405	0.0433709		73	0.564346	0.0461316		73	0.440154	0.0321087
74	0.0206407	0.00401381		74	0.114952	0.0245341		74	0.167635	0.0223093		74	0.400512	0.0471429		74	0.566505	0.0460785		74	0.445404	0.0327859
75	0.0233335	0.00306264		75	0.12259	0.025293		75	0.167818	0.0196007		75	0.39976	0.047039		75	0.574469	0.0467198		75	0.440966	0.0316296
76	0.0237769	0.00355089		76	0.131945	0.0278392		76	0.172308	0.0215228		76	0.379394	0.0443127		76	0.575643	0.0468669		76	0.450346	0.0327337
77	0.0259422	0.00372484		77	0.133154	0.0281181		77	0.171702	0.0223453		77	0.390351	0.0462114		77	0.578456	0.0469747		77	0.450945	0.0324166
78	0.0236232	0.00342852		78	0.127968	0.0284763		78	0.180881	0.0240365		78	0.388994	0.045882		78	0.580338	0.0471932		78	0.453312	0.0337075
79	0.0279876	0.0040936		79	0.14498	0.0287684		79	0.181613	0.0218207		79	0.382028	0.044717		79	0.582972	0.0473826		79	0.451594	0.0329477
80	0.0240641	0.00348746		80	0.142408	0.0291325		80	0.178609	0.0223352		80	0.409869	0.0486114		80	0.584305	0.0474212		80	0.457196	0.0336855
81	0.0277673	0.00401035		81	0.138839	0.0279028		81	0.186708	0.0215037		81	0.402941	0.047081		81	0.589628	0.0478315		81	0.46237	0.0344201
82	0.0275341	0.00416059		82	0.132216	0.0283871		82	0.183081	0.0226793		82	0.414228	0.0488369		82	0.592868	0.0482293		82	0.460748	0.0345898
83	0.0284601	0.00393555		83	0.137084	0.0293767		83	0.186797	0.0229669		83	0.408621	0.0477653		83	0.595448	0.0483432		83	0.467825	0.0336989
84	0.0241618	0.00380332		84	0.135953	0.031793		84	0.186873	0.023835		84	0.411744	0.0481432		84	0.596392	0.0484221		84	0.46587	0.0331872
85	0.029913	0.00384396		85	0.139593	0.0300318		85	0.189156	0.0224769		85	0.405096	0.0473591		85	0.602643	0.0489663		85	0.479934	0.0346024
86	0.0240721	0.00315877		86	0.141662	0.0306238		86	0.186035	0.0233187		86	0.406221	0.0474531		86	0.595568	0.0482829		86	0.48134	0.0348279
87	0.0259417	0.00359862		87	0.147696	0.0324948		87	0.189831	0.022827		87	0.407759	0.047695		87	0.600704	0.0486445		87	0.467539	0.0343515
88	0.0306016	0.00503224		88	0.144437	0.0310811		88	0.194179	0.0239665		88	0.412687	0.0484602		88	0.605253	0.049185		88	0.47331	0.0341877
89	0.0290805	0.00424122		89	0.147583	0.0329049		89	0.188881	0.0224836		89	0.40716	0.0475495		89	0.604043	0.0488742		89	0.481822	0.0355431
90	0.0319255	0.00473412		90	0.151195	0.0358693		90	0.196116	0.0238815		90	0.416186	0.0487676		90	0.606174	0.0491352		90	0.487379	0.0361335
91	0.02243	0.00341299		91	0.164181	0.0330543		91	0.188465	0.0227349		91	0.393187	0.0459744		91	0.611317	0.0497485		91	0.482668	0.0353618
92	0.0274306	0.00391924		92	0.161385	0.0371259		92	0.188306	0.0210617		92	0.41852	0.0491047		92	0.609136	0.0492905		92	0.498261	0.0366377
93	0.0284382	0.00393535		93	0.161753	0.0337015		93	0.187322	0.0212159		93	0.411063	0.0484851		93	0.617501	0.050006		93	0.486991	0.0359724
94	0.0281148	0.00410275		94	0.158141	0.0350646		94	0.191191	0.0238557		94	0.39243	0.0459699		94	0.622274	0.0503795		94	0.513578	0.0370048
95	0.0318353	0.00456595		95	0.165586	0.0369684		95	0.198531	0.0248107		95	0.410903	0.0480702		95	0.627963	0.0507873		95	0.494592	0.0363822
96	0.0295091	0.00376825		96	0.17041	0.0366884		96	0.206326	0.0255835		96	0.425209	0.0496693		96	0.628268	0.0509472		96	0.496874	0.0360322
97	0.0278172	0.00382168		97	0.16442	0.034298		97	0.199231	0.026824		97	0.424777	0.0496954		97	0.624	0.0505467		97	0.492099	0.0365118
98	0.0280266	0.00377773		98	0.177093	0.0342807		98	0.203439	0.0267508		98	0.436466	0.0515986		98	0.629114	0.0509057		98	0.499675	0.0367944
99	0.0265826	0.00380248		99	0.167645	0.0377827		99	0.2055	0.0261972		99	0.440313	0.0514918		99	0.626238	0.0506739		99	0.512321	0.0378736
100	0.0281841	0.004195		100	0.168282	0.0399853		100	0.198326	0.0236868		100	0.434259	0.0509253		100	0.624676	0.0504709		100	0.511097	0.0374471
101	0.0328481	0.00444649		101	0.16487	0.0366995		101	0.20999	0.0260505		101	0.444597	0.0523093		101	0.641342	0.0520105		101	0.526832	0.0391594
102	0.0327888	0.00421287		102	0.162814	0.0353488		102	0.196276	0.024774		102	0.431203	0.0503808		102	0.633502	0.0512917		102	0.5089	0.0367746
103	0.0314347	0.00415067		103	0.164115	0.0359888		103	0.205771	0.024304		103	0.44374	0.0519455		103	0.639785	0.0518401		103	0.51697	0.0394674
104	0.0304075	0.00400567		104	0.166614	0.0369981		104	0.203248	0.0249074		104	0.418311	0.0488506		104	0.636639	0.0514723		104	0.522721	0.0379508
105	0.0318261	0.00426797		105	0.171762	0.0352264		105	0.195543	0.0239853		105	0.43918	0.0516132		105	0.637799	0.0516033		105	0.527799	0.0384911
106	0.0293341	0.00422684		106	0.16967	0.0396079		106	0.198261	0.0223946		106	0.435035	0.0509452		106	0.638791	0.0515515		106	0.530521	0.0380328
107	0.032961	0.00459308		107	0.175387	0.037077		107	0.205303	0.0269922		107	0.449234	0.0524687		107	0.645372	0.0521891		107	0.539806	0.0387104
108	0.0327009	0.00427687		108	0.177541	0.0360941		108	0.196344	0.0250473		108	0.440209	0.051417		108	0.6476	0.0522687		108	0.53551	0.0385671
109	0.0315223	0.0042804		109	0.174492	0.0369327		109	0.19852	0.0263616		109	0.440845	0.0514823		109	0.651146	0.0527685		109	0.542333	0.0390763
110	0.0285493	0.00419017		110	0.178314	0.0402337		110	0.216999	0.0281236		110	0.443851	0.0518401		110	0.643932	0.0520627		110	0.54722	0.0390637
111	0.0302047	0.00436823		111	0.184239	0.0401946		111	0.209522	0.0262685		111	0.463301	0.0541932		111	0.65602	0.0530795		111	0.532952	0.0392144
112	0.0293247	0.00398317		112	0.173913	0.0416464		112	0.207535	0.0279256		112	0.450161	0.052637		112	0.654967	0.0529282		112	0.557902	0.0396179
113	0.0339007	0.0043537		113	0.181384	0.0384769		113	0.203611	0.025822		113	0.463401	0.0541318		113	0.656959	0.0530234		113	0.549696	0.0391049
114	0.032404	0.00470683		114	0.176833	0.0371605		114	0.215847	0.0280935		114	0.450574	0.052717		114	0.659122	0.0533474		114	0.550847	0.0399775
115	0.0317057	0.00419763		115	0.174232	0.038002		115	0.215688	0.0279791		115	0.448446	0.0524		115	0.659904	0.053397		115	0.557281	0.0402983
116	0.0338188	0.00421526		116	0.173769	0.0356539		116	0.221799	0.0291947		116	0.446058	0.0522784		116	0.658225	0.0531702		116	0.562128	0.040334
117	0.0367367	0.00520529		117	0.179373	0.0372428		117	0.209862	0.0277505		117	0.445055	0.0520906		117	0.664678	0.0537686		117	0.557176	0.0396
118	0.031645	0.0042127		118	0.174882	0.0381251		118	0.221685	0.0275988		118	0.447962	0.0525458		118	0.662723	0.0534969		118	0.563893	0.0401717
119	0.0341629	0.00449376		119	0.17806	0.0372594		119	0.217224	0.0293715		119	0.452848	0.0528816		119	0.660771	0.0534612		119	0.559688	0.0403963
120	0.0334666	0.00469537		120	0.175795	0.0373853		120	0.217508	0.0285576		120	0.444516	0.0519088		120	0.661966	0.053365		120	0.557158	0.0406112
121	0.0336394	0.00461031		121	0.180336	0.0363726		121	0.212004	0.0284839		121	0.439909	0.0513768		121	0.670351	0.0540777		121	0.563423	0.040608
122	0.0362579	0.00487936		122	0.191123	0.0408569		122	0.228521	0.0288916		122	0.463806	0.0545063		122	0.66531	0.0537465		122	0.559953	0.0399155
123	0.0338666	0.00449515		123	0.19158	0.041202		123	0.225676	0.0300616		123	0.465414	0.0545536		123	0.668421	0.0540396		123	0.563257	0.0413511
124	0.0351006	0.00444147		124	0.197284	0.0424184		124	0.221389	0.0298817		124	0.473788	0.0554788		124	0.667178	0.0539549		124	0.560528	0.0409343
125	0.0377251	0.00493597		125	0.197865	0.0428953		125	0.226763	0.0309763		125	0.473529	0.0553297		125	0.665442	0.0538456		125	0.575931	0.0420897
126	0.0338432	0.00428964		126	0.203638	0.0438814		126	0.224972	0.0295139		126	0.467176	0.0545663		126	0.669716	0.054124		126	0.557126	0.0404942
127	0.0306223	0.00394109		127	0.191826	0.0434669		127	0.222477	0.0316989		127	0.449902	0.0525894		127	0.673887	0.0544419		127	0.596314	0.0432303
128	0.0317391	0.0040783		128	0.20092	0.0421262		128	0.227485	0.0291013		128	0.473471	0.0553385		128	0.672203	0.0545044		128	0.580685	0.041592
129	0.0361639	0.0045552		129	0.195777	0.0411159		129	0.224823	0.0285654		129	0.472441	0.0552247		129	0.678941	0.0548896		129	0.580674	0.0423907
130	0.0394111	0.0055222		130	0.187361	0.0427518		130	0.234274	0.0324935		130	0.467199	0.0545716		130	0.67895	0.0548918		130	0.583726	0.0428455
131	0.0388599	0.00534953		131	0.194301	0.0429624		131	0.236653	0.0294093		131	0.470205	0.0549215		131	0.676779	0.0548459		131	0.582171	0.0422877
132	0.0354166	0.00457133		132	0.191947	0.0414483		132	0.233084	0.0286681		132	0.469265	0.0549391		132	0.679361	0.0550474		132	0.594297	0.0425457
133	0.0365386	0.00475114		133	0.206062	0.0439678		133	0.221316	0.0286928		133	0.475381	0.0556194		133	0.673163	0.054524		133	0.5963	0.0432212
134	0.0355468	0.0044691		134	0.205044	0.0439923		134	0.23764	0.028375		134	0.470836	0.0549857		134	0.678016	0.0548713		134	0.590104	0.0427606
135	0.0391064	0.00530233		135	0.205075	0.0440573		135	0.240616	0.0306263		135	0.493472	0.057639		135	0.678152	0.0548318		135	0.59455	0.042635
136	0.0420486	0.00521783		136	0.207887	0.0457647		136	0.23254	0.0293791		136	0.476248	0.055614		136	0.673986	0.0544502		136	0.608415	0.0427062
137	0.0389173	0.00492275		137	0.202911	0.0466642		137	0.231297	0.0266138		137	0.483647	0.0565301		137	0.680144	0.0550285		137	0.60418	0.043083
138	0.0380777	0.00514384		138	0.214116	0.0461429		138	0.235439	0.0301642		138	0.487937	0.0569856		138	0.682239	0.0551413		138	0.598151	0.0430778
139	0.0415934	0.00593645		139	0.208284	0.0463696		139	0.239847	0.0298248		139	0.496469	0.0580339		139	0.684295	0.0552491		139	0.608364	0.0435482
140	0.0377413	0.00474832		140	0.213575	0.0444051		140	0.231157	0.026435		140	0.491758	0.0575272		140	0.69055	0.0557957		140	0.619458	0.0446883
141	0.0442533	0.00686976		141	0.213696	0.0490882		141	0.224795	0.0272145		141	0.483253	0.0564623		141	0.685408	0.0554798		141	0.616825	0.0442882
142	0.0365779	0.00468484		142	0.218949	0.0494182		142	0.226807	0.0266916		142	0.497341	0.0581387		142	0.690274	0.0557784		142	0.603715	0.0438649
143	0.039505	0.00516577		143	0.22035	0.0496479		143	0.228061	0.0323201		143	0.496179	0.0582117		143	0.689312	0.0556723		143	0.626266	0.0454365
144	0.044005	0.00565152		144	0.214632	0.0480107		144	0.228222	0.0308449		144	0.502739	0.0587083		144	0.692938	0.0562511		144	0.621237	0.0452735
145	0.0427741	0.00550871		145	0.222316	0.0494858		145	0.234024	0.0313961		145	0.464951	0.0544134		145	0.691306	0.0560095		145	0.618837	0.0445837
146	0.0428105	0.00547561		146	0.228244	0.047508		146	0.225491	0.0277143		146	0.502018	0.0587015		146	0.687739	0.0556585		146	0.628821	0.0450298
147	0.0392282	0.0049707		147	0.226601	0.0478835		147	0.223807	0.0307536		147	0.515469	0.0602453		147	0.694149	0.0561366		147	0.612589	0.0439535
148	0.0374395	0.00577028		148	0.23231	0.0507113		148	0.228762	0.0310959		148	0.48133	0.0563117		148	0.695752	0.0563129		148	0.634333	0.0456318
149	0.0424274	0.00590181		149	0.224287	0.0483717		149	0.226048	0.0286601		149	0.511836	0.0598077		149	0.691755	0.0559013		149	0.608819	0.0441532
150	0.0424179	0.0057118		150	0.223532	0.0494301		150	0.221025	0.0303745		150	0.504091	0.058955		150	0.700748	0.0567874		150	0.633271	0.0449934

## Sheet: Fig1g
PLL-HA, 0 mM MgCl₂				PLL-HA, 25 mM MgCl₂				PLL-HA, 50 mM MgCl₂				PLL-HA, 100 mM MgCl₂				PLL-HA, 150 mM MgCl₂				Crosslinked PLL-HA + PLL-FITC
Time (s)	Norm. intensity	SEM		Time (s)	Norm. intensity	SEM		Time (s)	Norm. intensity	SEM		Time (s)	Norm. intensity	SEM		Time (s)	Norm. intensity	SEM		Time (s)	Norm. intensity	SEM
0	0	0		0	0	0		0	0	0		0	0	0		0	0	0		0	0	0
1.07545	0.0243747	0.00806501		1.00124	0.0515674	0.00207384		0.820767	0.065658	0.00598301		0.738922	0.0986002	0.0106012		0.694314	0.0721693	0.00408786		0.845152	0.0490998	0.0272855
2.1509	0.0378755	0.00578592		2.00248	0.0902474	0.00437369		1.64153	0.122281	0.0098603		1.47784	0.178421	0.018602		1.38863	0.136866	0.00637431		1.6903	0.101773	0.0428705
3.22635	0.0555419	0.00526693		3.00372	0.126574	0.005919		2.4623	0.165182	0.0113075		2.21677	0.236796	0.0242279		2.08294	0.187402	0.0081445		2.53546	0.136802	0.0402707
4.3018	0.0663765	0.00628853		4.00496	0.164353	0.00792848		3.28307	0.204001	0.0126816		2.95569	0.283057	0.0256122		2.77726	0.229284	0.0096624		3.38061	0.189725	0.0557254
5.37725	0.0845996	0.0090282		5.0062	0.194541	0.00949256		4.10384	0.23622	0.0134608		3.69461	0.323186	0.0277062		3.47157	0.263195	0.0105638		4.22576	0.233569	0.06549
6.4527	0.100848	0.00995041		6.00744	0.218885	0.00948082		4.9246	0.262492	0.0141798		4.43353	0.356859	0.0294705		4.16588	0.296232	0.0115248		5.07091	0.251597	0.0491508
7.52814	0.108844	0.0104525		7.00868	0.236163	0.00857048		5.74537	0.287358	0.0148261		5.17245	0.378645	0.0300654		4.8602	0.323042	0.0119583		5.91606	0.274579	0.0382322
8.60359	0.126938	0.0126734		8.00992	0.256014	0.00961668		6.56614	0.310534	0.0153017		5.91138	0.401447	0.0313118		5.55451	0.350746	0.0128249		6.76122	0.287677	0.0342756
9.67904	0.142295	0.0118823		9.01116	0.267133	0.00992963		7.38691	0.330287	0.0154704		6.6503	0.422282	0.0310487		6.24883	0.370621	0.0126126		7.60637	0.288867	0.0403519
10.7545	0.149207	0.0110713		10.0124	0.283013	0.00934387		8.20767	0.345575	0.0148797		7.38922	0.449958	0.0337152		6.94314	0.393142	0.0130044		8.45152	0.328204	0.0474757
11.8299	0.166228	0.0130997		11.0136	0.300557	0.00952981		9.02844	0.36089	0.0146207		8.12814	0.464232	0.0330815		7.63745	0.412209	0.0134153		9.29667	0.342956	0.0456052
12.9054	0.17935	0.0154633		12.0149	0.314916	0.00957472		9.84921	0.375794	0.0147555		8.86707	0.476424	0.0321001		8.33177	0.426812	0.0134852		10.1418	0.367867	0.0360318
13.9808	0.174103	0.010892		13.0161	0.326837	0.0101138		10.67	0.388764	0.0149206		9.60599	0.487835	0.032154		9.02608	0.442969	0.0139998		10.987	0.374806	0.0385083
15.0563	0.185821	0.0112828		14.0174	0.333859	0.0113466		11.4907	0.40039	0.0149144		10.3449	0.496991	0.0314398		9.72039	0.461526	0.0135391		11.8321	0.392532	0.0408259
16.1317	0.196393	0.0122278		15.0186	0.343239	0.00960063		12.3115	0.410921	0.0143374		11.0838	0.506818	0.0312518		10.4147	0.474941	0.0127803		12.6773	0.412035	0.0407377
17.2072	0.211916	0.0130289		16.0198	0.345629	0.0077215		13.1323	0.422263	0.0137786		11.8228	0.517322	0.0307944		11.109	0.483786	0.012919		13.5224	0.429885	0.0436348
18.2826	0.205535	0.0127683		17.0211	0.354131	0.00837249		13.953	0.43465	0.0138459		12.5617	0.530707	0.0312644		11.8033	0.495757	0.0125318		14.3676	0.429128	0.0533278
19.3581	0.214692	0.0118656		18.0223	0.363798	0.0110305		14.7738	0.445867	0.0137375		13.3006	0.539119	0.0301041		12.4977	0.509947	0.0126809		15.2127	0.448124	0.0542894
20.4335	0.227581	0.0141322		19.0236	0.373224	0.0100684		15.5946	0.453692	0.0136674		14.0395	0.546921	0.0292208		13.192	0.520127	0.0126035		16.0579	0.446097	0.0537166
21.509	0.234273	0.0131561		20.0248	0.376565	0.0114067		16.4153	0.46196	0.0137546		14.7784	0.558725	0.0303213		13.8863	0.525866	0.012373		16.903	0.433508	0.0530379
22.5844	0.240237	0.0132665		21.026	0.384335	0.0123374		17.2361	0.470531	0.0141673		15.5174	0.567777	0.0311203		14.5806	0.536965	0.0121234		17.7482	0.464944	0.0581218
23.6599	0.239769	0.0127072		22.0273	0.391289	0.0117606		18.0569	0.478273	0.0146324		16.2563	0.58289	0.0321175		15.2749	0.545346	0.0113644		18.5933	0.479036	0.0527247
24.7353	0.243485	0.0154046		23.0285	0.397593	0.0114438		18.8777	0.485125	0.0141727		16.9952	0.591276	0.0324201		15.9692	0.553881	0.0110385		19.4385	0.481482	0.0457474
25.8108	0.253716	0.0138349		24.0298	0.402374	0.0110214		19.6984	0.488519	0.0135656		17.7341	0.601823	0.0333217		16.6635	0.561699	0.0113554		20.2836	0.484553	0.0451741
26.8862	0.259826	0.013492		25.031	0.407064	0.0110516		20.5192	0.494895	0.0136075		18.4731	0.601603	0.0317826		17.3578	0.569742	0.0120694		21.1288	0.507706	0.0602186
27.9617	0.273746	0.0161642		26.0322	0.413955	0.0113767		21.34	0.500235	0.0135816		19.212	0.600802	0.0298568		18.0522	0.576177	0.0120657		21.974	0.527723	0.0741013
29.0371	0.274712	0.0139951		27.0335	0.41757	0.0120438		22.1607	0.506169	0.0137708		19.9509	0.609382	0.0304998		18.7465	0.584229	0.0116081		22.8191	0.527511	0.0661668
30.1126	0.28045	0.0156624		28.0347	0.422039	0.0119689		22.9815	0.512508	0.0132062		20.6898	0.616697	0.0303931		19.4408	0.592339	0.0119304		23.6643	0.541051	0.0607724
31.188	0.287572	0.0143842		29.036	0.423753	0.0124812		23.8023	0.51359	0.0128528		21.4287	0.618514	0.0294934		20.1351	0.5943	0.0113062		24.5094	0.557965	0.0645019
32.2635	0.29064	0.0145719		30.0372	0.42391	0.0124917		24.623	0.517472	0.0128139		22.1677	0.624683	0.0299753		20.8294	0.598969	0.0115643		25.3546	0.548932	0.0614126
33.3389	0.290713	0.0140816		31.0385	0.427311	0.0136711		25.4438	0.525793	0.0129927		22.9066	0.637123	0.0315395		21.5237	0.607293	0.0115818		26.1997	0.568818	0.0777248
34.4144	0.295889	0.0126913		32.0397	0.432839	0.0157655		26.2646	0.53112	0.0131688		23.6455	0.636334	0.0296618		22.218	0.611169	0.0118434		27.0449	0.583217	0.091718
35.4898	0.302687	0.0156383		33.0409	0.434091	0.0148344		27.0853	0.535821	0.0136898		24.3844	0.63625	0.0293094		22.9124	0.619876	0.0108343		27.89	0.582167	0.0793273
36.5653	0.30005	0.0145649		34.0422	0.433545	0.0136995		27.9061	0.542975	0.0137562		25.1234	0.646928	0.0297155		23.6067	0.625274	0.00978393		28.7352	0.57943	0.0679333
37.6407	0.302191	0.0144877		35.0434	0.439768	0.0141063		28.7269	0.546884	0.0136572		25.8623	0.650351	0.0304713		24.301	0.633492	0.0101021		29.5803	0.592124	0.0640865
38.7162	0.30548	0.0132909		36.0447	0.441818	0.0136705		29.5476	0.55108	0.0135666		26.6012	0.656182	0.0299171		24.9953	0.638214	0.0103788		30.4255	0.594962	0.0600092
39.7916	0.311254	0.0147967		37.0459	0.441544	0.0118271		30.3684	0.553965	0.0135579		27.3401	0.656555	0.0304308		25.6896	0.64468	0.0112334		31.2706	0.588513	0.0691069
40.8671	0.310563	0.0134219		38.0471	0.438906	0.011716		31.1892	0.555104	0.0137807		28.079	0.665972	0.0314956		26.3839	0.651872	0.0111173		32.1158	0.586455	0.0705993
41.9425	0.314713	0.0130443		39.0484	0.442996	0.0120878		32.0099	0.559123	0.0138471		28.818	0.672409	0.0325331		27.0782	0.656043	0.0109997		32.9609	0.606334	0.0850582
43.018	0.324397	0.0148491		40.0496	0.448422	0.0123152		32.8307	0.563157	0.0141132		29.5569	0.673999	0.0319134		27.7726	0.6644	0.010688		33.8061	0.603028	0.0729724
44.0934	0.320914	0.0151516		41.0509	0.452352	0.0137177		33.6515	0.567234	0.0135753		30.2958	0.677532	0.0315662		28.4669	0.669242	0.0109679		34.6512	0.626339	0.0705661
45.1689	0.317061	0.0126132		42.0521	0.45779	0.014703		34.4722	0.571479	0.0134456		31.0347	0.684082	0.0320323		29.1612	0.671797	0.0114771		35.4964	0.640202	0.080922
46.2443	0.324837	0.014538		43.0533	0.460219	0.0126854		35.293	0.572842	0.0133856		31.7737	0.688484	0.0319764		29.8555	0.676001	0.0124026		36.3415	0.649887	0.0892544
47.3198	0.328901	0.0129837		44.0546	0.461433	0.0119284		36.1138	0.578197	0.0135848		32.5126	0.691089	0.0312835		30.5498	0.680833	0.0125433		37.1867	0.66257	0.105519
48.3952	0.33933	0.0129377		45.0558	0.467378	0.0133952		36.9345	0.583674	0.0139585		33.2515	0.693908	0.0312358		31.2441	0.683922	0.0124114		38.0318	0.687341	0.105787
49.4707	0.329836	0.0119269		46.0571	0.474142	0.0153602		37.7553	0.585179	0.0132536		33.9904	0.694238	0.0304575		31.9384	0.687449	0.0118051		38.877	0.653868	0.0936187
50.5461	0.339186	0.0125345		47.0583	0.475277	0.0171611		38.5761	0.587723	0.0138205		34.7293	0.697959	0.0310699		32.6328	0.697834	0.011663		39.7221	0.629995	0.0836891
51.6216	0.344415	0.014118		48.0595	0.476394	0.0162672		39.3968	0.59467	0.0145055		35.4683	0.709848	0.0321804		33.3271	0.696758	0.0119477		40.5673	0.644396	0.0722132
52.697	0.338683	0.012904		49.0608	0.479172	0.0158306		40.2176	0.60057	0.0144619		36.2072	0.712352	0.0322164		34.0214	0.703223	0.0135453		41.4124	0.662261	0.0704187
53.7725	0.342484	0.0141164		50.062	0.481372	0.0143886		41.0384	0.602167	0.0144514		36.9461	0.709006	0.0312342		34.7157	0.709124	0.0121558		42.2576	0.704454	0.0947617
54.8479	0.342101	0.0145227		51.0633	0.491039	0.0160488		41.8591	0.605051	0.0141422		37.685	0.710791	0.0306925		35.41	0.710686	0.0109889		43.1028	0.685784	0.0872956
55.9234	0.354058	0.0159305		52.0645	0.49891	0.0180444		42.6799	0.609087	0.014453		38.424	0.712647	0.0304811		36.1043	0.721002	0.0113907		43.9479	0.673454	0.0865601
56.9988	0.350847	0.0132432		53.0657	0.495472	0.0165986		43.5007	0.612857	0.0146836		39.1629	0.720328	0.030142		36.7986	0.722644	0.0105948		44.7931	0.655343	0.0750566
58.0743	0.347789	0.013457		54.067	0.497257	0.0177514		44.3214	0.613071	0.0138611		39.9018	0.725293	0.030661		37.493	0.728373	0.010852		45.6382	0.656593	0.0752489
59.1497	0.352642	0.015752		55.0682	0.504212	0.0203613		45.1422	0.616447	0.0139988		40.6407	0.726595	0.0301213		38.1873	0.731456	0.0115467		46.4834	0.67976	0.0755441
60.2252	0.352656	0.0133143		56.0695	0.50992	0.0200928		45.963	0.619156	0.0148243		41.3796	0.726808	0.0292867		38.8816	0.732582	0.0114426		47.3285	0.701846	0.0724846
61.3006	0.3551	0.013449		57.0707	0.512688	0.0201187		46.7837	0.623034	0.0145066		42.1186	0.729677	0.02914		39.5759	0.735793	0.0121418		48.1737	0.681308	0.0615855
62.3761	0.361918	0.0152548		58.0719	0.52241	0.0211998		47.6045	0.624169	0.0142264		42.8575	0.736704	0.0300838		40.2702	0.743426	0.0129035		49.0188	0.684414	0.0712205
63.4515	0.354335	0.0123181		59.0732	0.523345	0.0215051		48.4253	0.629323	0.0145218		43.5964	0.741649	0.030777		40.9645	0.745937	0.013007		49.864	0.676322	0.0702775
64.527	0.371679	0.0144423		60.0744	0.524665	0.0224928		49.246	0.634287	0.0149851		44.3353	0.750369	0.0322047		41.6588	0.749128	0.012417		50.7091	0.667151	0.0720617
65.6024	0.363374	0.011611		61.0757	0.532942	0.0250356		50.0668	0.636265	0.015435		45.0743	0.751439	0.0314603		42.3531	0.75072	0.0119013		51.5543	0.685907	0.0698974
66.6779	0.374131	0.0147219		62.0769	0.536837	0.0252396		50.8876	0.640553	0.0153118		45.8132	0.75323	0.031073		43.0475	0.752655	0.0117476		52.3994	0.689579	0.0658387
67.7533	0.374146	0.013074		63.0781	0.540771	0.0232143		51.7083	0.642245	0.0153647		46.5521	0.752087	0.0309387		43.7418	0.756909	0.0121014		53.2446	0.711041	0.0748594
68.8288	0.369451	0.0103265		64.0794	0.542028	0.0253036		52.5291	0.64426	0.0158465		47.291	0.754706	0.0307687		44.4361	0.762164	0.0124916		54.0897	0.706855	0.0850985
69.9042	0.37599	0.0118918		65.0806	0.545978	0.0263805		53.3499	0.644731	0.01546		48.0299	0.762646	0.0317298		45.1304	0.761846	0.0120592		54.9349	0.718131	0.0888502
70.9796	0.383955	0.01291		66.0819	0.546263	0.0253671		54.1707	0.646804	0.0152326		48.7689	0.76927	0.032413		45.8247	0.765585	0.0125832		55.78	0.731576	0.0904261
72.0551	0.38088	0.0127966		67.0831	0.546695	0.0255366		54.9914	0.648711	0.0151124		49.5078	0.763776	0.0314012		46.519	0.769267	0.0129099		56.6252	0.751943	0.101719
73.1305	0.385705	0.0126251		68.0843	0.547948	0.0264721		55.8122	0.651483	0.0153494		50.2467	0.768695	0.0323336		47.2133	0.772171	0.0130987		57.4703	0.755486	0.0977403
74.206	0.380949	0.0123986		69.0856	0.544054	0.024194		56.633	0.655705	0.0153884		50.9856	0.781496	0.0338312		47.9077	0.774628	0.0133735		58.3155	0.745069	0.0926788
75.2814	0.385709	0.013434		70.0868	0.547762	0.0223006		57.4537	0.656956	0.0160024		51.7245	0.774196	0.0318879		48.602	0.778782	0.0130729		59.1606	0.738547	0.0824218
76.3569	0.389642	0.0135002		71.0881	0.552408	0.0228743		58.2745	0.659332	0.0161266		52.4635	0.776567	0.0326361		49.2963	0.780548	0.0131635		60.0058	0.750724	0.0779466
77.4323	0.383709	0.0126587		72.0893	0.554908	0.0234999		59.0953	0.663443	0.0161271		53.2024	0.787691	0.0340356		49.9906	0.781138	0.0135942		60.8509	0.736815	0.0807611
78.5078	0.389115	0.0133568		73.0905	0.560997	0.0234304		59.916	0.668112	0.0166712		53.9413	0.78926	0.0336235		50.6849	0.782465	0.01455		61.6961	0.738055	0.0859786
79.5832	0.39082	0.0128894		74.0918	0.56028	0.0237292		60.7368	0.672418	0.0169089		54.6802	0.786372	0.0323377		51.3792	0.787482	0.014036		62.5412	0.721699	0.0801858
80.6587	0.390127	0.0120041		75.093	0.559288	0.0240567		61.5576	0.678033	0.0168742		55.4192	0.778238	0.0315255		52.0735	0.791843	0.0143681		63.3864	0.730755	0.0813073
81.7341	0.405289	0.0148731		76.0943	0.555228	0.0225637		62.3783	0.679834	0.0162407		56.1581	0.789777	0.0325063		52.7679	0.791846	0.0141253		64.2316	0.724789	0.0844391
82.8096	0.397054	0.0121138		77.0955	0.558073	0.0222733		63.1991	0.680854	0.0162109		56.897	0.797829	0.033006		53.4622	0.794494	0.0149495		65.0767	0.714491	0.0796596
83.885	0.395462	0.0130329		78.0967	0.563601	0.0234792		64.0199	0.680466	0.0164234		57.6359	0.797885	0.0322505		54.1565	0.804036	0.015027		65.9219	0.730335	0.0801844
84.9605	0.394591	0.0123687		79.098	0.563275	0.0252642		64.8406	0.682279	0.0170918		58.3748	0.795318	0.0322148		54.8508	0.802803	0.0150455		66.767	0.75662	0.0884763
				80.0992	0.562843	0.0236184		65.6614	0.6885	0.0174216		59.1138	0.799991	0.0320329		55.5451	0.799094	0.0144066		67.6122	0.743492	0.0782513
				81.1005	0.564792	0.0226991		66.4822	0.692139	0.0172846		59.8527	0.807036	0.0324351		56.2394	0.804573	0.0149022		68.4573	0.752193	0.0795049
				82.1017	0.572837	0.0243033		67.3029	0.693733	0.0173101		60.5916	0.805751	0.0325168		56.9337	0.80876	0.0148927		69.3025	0.749589	0.0876878
				83.1029	0.578983	0.0257063		68.1237	0.695151	0.0170575		61.3305	0.803411	0.0331337		57.6281	0.812883	0.0149629		70.1476	0.752451	0.0945607
				84.1042	0.582977	0.0267895		68.9445	0.698964	0.0184103		62.0695	0.81612	0.0353097		58.3224	0.819625	0.0159935		70.9928	0.727311	0.0855777
				85.1054	0.580663	0.0263153		69.7652	0.701615	0.0188605		62.8084	0.823641	0.0379489		59.0167	0.819266	0.0163673		71.8379	0.740167	0.0748518
								70.586	0.701224	0.0181726		63.5473	0.820944	0.0356614		59.711	0.821566	0.0156819		72.6831	0.756239	0.0743327
								71.4068	0.703635	0.0184719		64.2862	0.819463	0.0327358		60.4053	0.824306	0.0154017		73.5282	0.740592	0.0774071
								72.2275	0.707711	0.0192161		65.0251	0.822395	0.0332886		61.0996	0.825412	0.0153978		74.3734	0.753044	0.0784157
								73.0483	0.71345	0.019542		65.7641	0.822578	0.0323815		61.7939	0.821957	0.0158555		75.2185	0.768317	0.0829226
								73.8691	0.719251	0.0194768		66.503	0.825901	0.0320529		62.4883	0.827315	0.0164198		76.0637	0.768122	0.0856127
								74.6898	0.722959	0.0197907		67.2419	0.831032	0.0331757		63.1826	0.832332	0.0169306		76.9088	0.766552	0.0886417
								75.5106	0.724378	0.0195332		67.9808	0.837981	0.0344861		63.8769	0.833093	0.016832		77.754	0.790367	0.0934583
								76.3314	0.728973	0.019557		68.7198	0.838469	0.0345522		64.5712	0.836055	0.017414		78.5991	0.797706	0.0885897
								77.1521	0.733009	0.0194151		69.4587	0.833937	0.0329901		65.2655	0.837663	0.0169038		79.4443	0.824149	0.0921907
								77.9729	0.73765	0.0199035		70.1976	0.835169	0.0318889		65.9598	0.839119	0.0155847		80.2894	0.826222	0.0807587
								78.7937	0.740069	0.0200207		70.9365	0.837648	0.0322965		66.6541	0.838393	0.0166819		81.1346	0.812826	0.0839732
								79.6144	0.744211	0.0200455		71.6754	0.841754	0.0322842		67.3484	0.845566	0.0166174		81.9797	0.827273	0.111586
								80.4352	0.748998	0.0201588		72.4144	0.84362	0.032191		68.0428	0.846377	0.0168711		82.8249	0.823942	0.106724
								81.256	0.747478	0.0197126		73.1533	0.840671	0.0322844		68.7371	0.850275	0.017813		83.67	0.84125	0.107561
								82.0767	0.750229	0.019959		73.8922	0.841886	0.0329568		69.4314	0.848826	0.0186165		84.5152	0.82876	0.108309
								82.8975	0.749788	0.0203418		74.6311	0.846859	0.0332606		70.1257	0.852232	0.0191676		85.3604	0.830365	0.120979
								83.7183	0.754093	0.0210595		75.3701	0.852208	0.0329692		70.82	0.856932	0.0185982
								84.539	0.755763	0.0210885		76.109	0.847594	0.0323436		71.5143	0.859271	0.0179186
								85.3598	0.757339	0.0216498		76.8479	0.852441	0.0338599		72.2086	0.861121	0.0197509
												77.5868	0.854927	0.0333569		72.903	0.8645	0.0198337
												78.3257	0.857626	0.033116		73.5973	0.863612	0.0194634
												79.0647	0.86141	0.0356056		74.2916	0.866563	0.018685
												79.8036	0.867565	0.0361272		74.9859	0.871397	0.0185324
												80.5425	0.859371	0.0334736		75.6802	0.871753	0.0189321
												81.2814	0.861129	0.03344		76.3745	0.871476	0.0194067
												82.0204	0.86163	0.0348926		77.0688	0.87119	0.0201671
												82.7593	0.867362	0.0350949		77.7632	0.870192	0.0202133
												83.4982	0.872567	0.0344439		78.4575	0.876912	0.0198364
												84.2371	0.866913	0.0331348		79.1518	0.878657	0.0195595
												84.976	0.870591	0.0336972		79.8461	0.881504	0.0196833
												85.715	0.876044	0.034537		80.5404	0.883655	0.0203041
																81.2347	0.885239	0.0209851
																81.929	0.886237	0.0208016
																82.6234	0.887433	0.0208214
																83.3177	0.887681	0.0212249
																84.012	0.889041	0.0223321
																84.7063	0.889808	0.0216544
																85.4006	0.890597	0.0211159

## Sheet: Fig1h
CD*-YFP				DDX4-YFP
Time (s)	Norm. intensity	SEM		Time (s)	Norm. intensity	SEM
-1.25	0.870603	0.0714367		-0.75	0.984667	0.162085
-1	0.859322	0.0693807		-0.5	0.942187	0.145073
-0.75	0.861682	0.0698918		-0.25	0.965395	0.157088
-0.5	0.833886	0.0678714		0	0.0532231	0.0268353
-0.25	0.820189	0.066502		0.25	0.0589483	0.015266
0	0.00546882	0.00342717		0.5	0.084612	0.0129283
0.25	0.071377	0.0131808		0.75	0.0803822	0.0211275
0.5	0.130016	0.0131476		1	0.125533	0.0201443
0.75	0.182317	0.0221276		1.25	0.154179	0.0236382
1	0.22152	0.0211346		1.5	0.141398	0.0243008
1.25	0.2738	0.0255094		1.75	0.164237	0.0269843
1.5	0.310195	0.0295592		2	0.192266	0.0292269
1.75	0.366864	0.0346316		2.25	0.198226	0.0303083
2	0.401175	0.0342327		2.5	0.22276	0.03478
2.25	0.350895	0.0348683		2.75	0.222977	0.0369367
2.5	0.441431	0.0420244		3	0.246749	0.0374542
2.75	0.455399	0.0386338		3.25	0.262933	0.0402376
3	0.455889	0.0379276		3.5	0.295302	0.045994
3.25	0.487524	0.0418557		3.75	0.318519	0.050289
3.5	0.528654	0.0476028		4	0.321011	0.0490176
3.75	0.470574	0.0411999		4.25	0.32973	0.052108
4	0.509899	0.0470729		4.5	0.365082	0.0567044
4.25	0.523341	0.0421738		4.75	0.362313	0.0550799
4.5	0.557663	0.0507956		5	0.361224	0.0562617
4.75	0.581459	0.0473162		5.25	0.378151	0.0585733
5	0.571984	0.0494601		5.5	0.355684	0.053955
5.25	0.554967	0.0465585		5.75	0.380765	0.0607758
5.5	0.581768	0.047933		6	0.373399	0.0588225
5.75	0.578095	0.0466172		6.25	0.39687	0.061705
6	0.591945	0.0482488		6.5	0.381307	0.0603127
6.25	0.647169	0.0540645		6.75	0.376451	0.059016
6.5	0.588596	0.0486572		7	0.372788	0.0586881
6.75	0.596104	0.0503861		7.25	0.402244	0.0629806
7	0.5991	0.0478683		7.5	0.378942	0.0578772
7.25	0.599526	0.049036		7.75	0.424047	0.0673465
7.5	0.607197	0.0484853		8	0.399494	0.0644547
7.75	0.624059	0.0518612		8.25	0.384202	0.0596094
8	0.657142	0.0527358		8.5	0.419558	0.0664978
8.25	0.648635	0.0520772		8.75	0.406786	0.0637203
8.5	0.672026	0.0538956		9	0.391722	0.0597454
8.75	0.674879	0.0538565		9.25	0.411773	0.0625784
9	0.63407	0.0509174		9.5	0.452471	0.0699061
9.25	0.676755	0.0552802		9.75	0.426072	0.066981
9.5	0.710088	0.0583664		10	0.441225	0.0704245
9.75	0.698229	0.0576608		10.25	0.431617	0.0656893
10	0.6479	0.0547557		10.5	0.458839	0.0725133
10.25	0.680325	0.056437		10.75	0.457094	0.0726207
10.5	0.66374	0.0532199		11	0.441396	0.0688925
10.75	0.699562	0.0558712		11.25	0.476484	0.0736897
11	0.717194	0.0576037		11.5	0.480546	0.0759001
11.25	0.690917	0.0576289		11.75	0.455052	0.0704226
11.5	0.685697	0.057581		12	0.501548	0.0763823
11.75	0.686429	0.0559858		12.25	0.476278	0.0742786
12	0.681398	0.0545998		12.5	0.487234	0.0769068
12.25	0.714091	0.0606034		12.75	0.476328	0.0734223
12.5	0.705369	0.0570022		13	0.479646	0.0762477
12.75	0.719592	0.057463		13.25	0.500414	0.0770062
13	0.701224	0.0576081		13.5	0.504395	0.0794589
13.25	0.679363	0.0554008		13.75	0.501695	0.077974
13.5	0.693287	0.0602115		14	0.505461	0.0769912
13.75	0.697816	0.0565088		14.25	0.469084	0.0711224
14	0.68019	0.0560002		14.5	0.468869	0.0718333
14.25	0.669153	0.0534007		14.75	0.527695	0.0804956
14.5	0.725044	0.0615422		15	0.50799	0.0770408
14.75	0.688455	0.0553386		15.25	0.502343	0.0765201
15	0.733647	0.0588656		15.5	0.502608	0.0767849
15.25	0.745679	0.0600582		15.75	0.508024	0.0770353
15.5	0.716172	0.0571215		16	0.498182	0.0759228
15.75	0.714182	0.0576891		16.25	0.5107	0.0805961
16	0.721958	0.0595272		16.5	0.528278	0.0830632
16.25	0.675406	0.0543321		16.75	0.49576	0.0752896
16.5	0.709214	0.057805		17	0.497273	0.0769675
16.75	0.690259	0.0550713		17.25	0.520679	0.0790117
17	0.673576	0.0537679		17.5	0.508073	0.0771535
17.25	0.698712	0.0558611		17.75	0.550077	0.0849323
17.5	0.714251	0.0569676		18	0.548043	0.0859992
17.75	0.694192	0.0557683		18.25	0.531689	0.0807224
18	0.701708	0.0569926		18.5	0.522228	0.0810968
18.25	0.754372	0.0603315		18.75	0.51708	0.0800901
18.5	0.764118	0.0609657		19	0.521465	0.0808598
18.75	0.679674	0.0545698		19.25	0.518664	0.0794097
19	0.745865	0.0596703		19.5	0.513146	0.0796523
19.25	0.74835	0.0617701		19.75	0.502999	0.0772521
19.5	0.674438	0.0539233		20	0.489141	0.0743471
19.75	0.66924	0.0549384		20.25	0.513111	0.0787346
20	0.763069	0.0615251		20.5	0.514435	0.0787849
20.25	0.748613	0.0600603		20.75	0.508773	0.0776519
20.5	0.762389	0.0608087		21	0.523927	0.0802235
20.75	0.743518	0.0593843		21.25	0.529555	0.0819379
21	0.710504	0.0572772		21.5	0.54397	0.0846576
21.25	0.742323	0.0596369		21.75	0.525696	0.0810812
21.5	0.757197	0.061409		22	0.527529	0.0803338
21.75	0.738223	0.0594605		22.25	0.57035	0.0890295
22	0.728641	0.0581162		22.5	0.522478	0.0798129
22.25	0.717304	0.0572118		22.75	0.552086	0.0867307
22.5	0.729228	0.0594083		23	0.543852	0.0839142
22.75	0.741783	0.0595218		23.25	0.568129	0.0874119
23	0.708067	0.0564971		23.5	0.568344	0.0868905
23.25	0.667398	0.0534271		23.75	0.560898	0.0867165
23.5	0.665377	0.0534924		24	0.540295	0.083067
23.75	0.73296	0.0587542		24.25	0.533298	0.0818726
24	0.69698	0.0561172		24.5	0.544312	0.0835158
24.25	0.722492	0.0576913		24.75	0.584838	0.0909265
24.5	0.661627	0.0529958		25	0.569781	0.0874584
24.75	0.710508	0.0569936		25.25	0.528552	0.0803347
25	0.692838	0.0552595		25.5	0.528101	0.0802522
25.25	0.726433	0.0582326		25.75	0.610067	0.0942872
25.5	0.718726	0.0579236		26	0.521328	0.0793037
25.75	0.693248	0.0555048		26.25	0.549097	0.0841397
26	0.734641	0.058652		26.5	0.517742	0.0785187
26.25	0.701749	0.0559729		26.75	0.538494	0.0818794
26.5	0.637858	0.0508899		27	0.571736	0.0886005
26.75	0.708656	0.0579461		27.25	0.556758	0.0853768
27	0.702821	0.0562289		27.5	0.586903	0.0901208
27.25	0.725177	0.0578718		27.75	0.599271	0.092805
27.5	0.743754	0.0593857		28	0.585933	0.0918839
27.75	0.654705	0.0522488		28.25	0.60185	0.0938382
28	0.664663	0.0533685		28.5	0.553709	0.0849587
28.25	0.673812	0.0540221		28.75	0.517007	0.0785793
28.5	0.697939	0.0557321		29	0.571171	0.0887502
28.75	0.71946	0.0580524		29.25	0.542472	0.0830179
29	0.707497	0.0579756		29.5	0.553841	0.0844663
29.25	0.748932	0.0605249		29.75	0.570888	0.088652
29.5	0.69469	0.0562837		30	0.570827	0.086786
29.75	0.71538	0.0585541		30.25	0.561657	0.085328
30	0.696292	0.0567238		30.5	0.545103	0.0836192
30.25	0.652238	0.0532725		30.75	0.523443	0.0793769
30.5	0.738944	0.0592134		31	0.555487	0.0853007
30.75	0.743181	0.0594369		31.25	0.577634	0.0881456
31	0.704202	0.056531		31.5	0.569538	0.0876879
31.25	0.709416	0.0567831		31.75	0.557167	0.0855341
31.5	0.74266	0.0609369		32	0.597804	0.0924348
31.75	0.72542	0.058335		32.25	0.57679	0.0890453
32	0.662029	0.0531424		32.5	0.590082	0.0904478
32.25	0.69146	0.0560296		32.75	0.54969	0.0845046
32.5	0.667118	0.0581238		33	0.59569	0.0919731
32.75	0.722825	0.0578194		33.25	0.566923	0.0869695
33	0.727042	0.05804		33.5	0.557307	0.0854372
33.25	0.693549	0.055998		33.75	0.558658	0.0855676
33.5	0.721621	0.0595196		34	0.577219	0.0890192
33.75	0.726399	0.0586376		34.25	0.600847	0.0930013
34	0.710794	0.0570858		34.5	0.589901	0.0903307
34.25	0.696891	0.0557734		34.75	0.56719	0.0872105
34.5	0.667666	0.0578466		35	0.600597	0.0931917
34.75	0.704381	0.05682		35.25	0.6033	0.0933128
35	0.767353	0.0651915		35.5	0.611098	0.0941118
35.25	0.725679	0.0579498		35.75	0.579203	0.0891121
35.5	0.775724	0.0620757		36	0.620158	0.0956044
35.75	0.737848	0.058875		36.25	0.610313	0.0945723
36	0.721106	0.0575347		36.5	0.623202	0.095661
36.25	0.791688	0.0633944		36.75	0.61911	0.0950193
36.5	0.728865	0.0581342		37	0.622541	0.0957218
36.75	0.759653	0.0622399		37.25	0.631058	0.0966817
37	0.696142	0.0556761		37.5	0.611814	0.094871
37.25	0.747799	0.0612964		37.75	0.601741	0.0924621
37.5	0.757732	0.0604613		38	0.624749	0.0961416
37.75	0.721232	0.0575899		38.25	0.632234	0.0975856
38	0.73096	0.059271		38.5	0.597273	0.0923898
38.25	0.768847	0.0619152		38.75	0.628087	0.0967256
38.5	0.730141	0.05849		39	0.633841	0.0968799
38.75	0.759371	0.0606704		39.25	0.623472	0.0961694
39	0.751394	0.0621078		39.5	0.612272	0.0941095
39.25	0.664161	0.0568763		39.75	0.599566	0.0926078
39.5	0.751007	0.0611268		40	0.622957	0.0960643
39.75	0.761486	0.0607563		40.25	0.588467	0.0904683
40	0.723676	0.0602494		40.5	0.590658	0.0907004
40.25	0.725116	0.0582994		40.75	0.62656	0.0951694
40.5	0.728754	0.0591884		41	0.646373	0.0988108
40.75	0.738405	0.0591526		41.25	0.613777	0.0938743
41	0.7068	0.057267		41.5	0.620525	0.0954453
41.25	0.750342	0.059986		41.75	0.621071	0.0954328
41.5	0.694636	0.0566383		42	0.654783	0.0995265
41.75	0.709655	0.0567234		42.25	0.600257	0.093075
42	0.719526	0.0576943		42.5	0.635562	0.0977329
42.25	0.692516	0.0554778		42.75	0.624558	0.096026

## Sheet: Fig1i
CD*-YFP				DDX4-YFP
Time (s)	Norm. intensity	SEM		Time (s)	Norm. intensity	SEM
0	0	0		0	0	0
0.6432	0.177307	0.0450931		0.223152	0.0277404	0.00459938
1.2864	0.265758	0.0630141		0.446304	0.0379783	0.0054454
1.9296	0.319788	0.0746759		0.669455	0.0555135	0.00888702
2.5728	0.350804	0.0834907		0.892607	0.0659786	0.00909194
3.216	0.404876	0.0880069		1.11576	0.0845949	0.0105479
3.8592	0.425551	0.0905654		1.33891	0.0882099	0.0114423
4.5024	0.440943	0.0880613		1.56206	0.103918	0.0118317
5.1456	0.476295	0.0822245		1.78521	0.1129	0.0121248
5.7888	0.503468	0.0905781		2.00837	0.125551	0.0122247
6.432	0.516869	0.0957133		2.23152	0.136961	0.0123827
7.0752	0.503156	0.0970191		2.45467	0.145164	0.012911
7.7184	0.510387	0.0943813		2.67782	0.15447	0.0137301
8.3616	0.486941	0.0978062		2.90097	0.165107	0.0137906
9.0048	0.522061	0.0988675		3.12412	0.173726	0.0138277
9.648	0.551801	0.0932525		3.34728	0.181348	0.0131199
10.2912	0.532503	0.09655		3.57043	0.181963	0.0134394
10.9344	0.547775	0.0946543		3.79358	0.195994	0.0127425
11.5776	0.550231	0.097008		4.01673	0.194331	0.0148634
12.2208	0.52537	0.0977607		4.23988	0.204002	0.0145779
12.864	0.517915	0.104597		4.46303	0.214679	0.0144506
13.5072	0.511124	0.109026		4.68619	0.21384	0.0171986
14.1504	0.491808	0.10806		4.90934	0.229749	0.0131744
14.7936	0.513523	0.108431		5.13249	0.230755	0.0152513
15.4368	0.509518	0.104861		5.35564	0.241262	0.0125292
16.08	0.486547	0.110819		5.57879	0.239851	0.0158009
16.7232	0.491588	0.111671		5.80195	0.231521	0.0182225
17.3664	0.500205	0.112426		6.0251	0.246671	0.0159671
18.0096	0.484521	0.119907		6.24825	0.247664	0.0180772
18.6528	0.4687	0.119549		6.4714	0.249295	0.0186957
19.296	0.478131	0.115803		6.69455	0.256541	0.0204246
19.9392	0.493315	0.115016		6.9177	0.26576	0.0196088
20.5824	0.511607	0.120657		7.14086	0.272946	0.0179408
21.2256	0.477234	0.127469		7.36401	0.270866	0.0178244
21.8688	0.499447	0.120029		7.58716	0.275362	0.0190993
22.512	0.519644	0.11485		7.81031	0.276431	0.0181854
23.1552	0.513471	0.116204		8.03346	0.283422	0.0166439
23.7984	0.479517	0.127094		8.25661	0.289585	0.0187096
24.4416	0.488324	0.116988		8.47977	0.287652	0.0193466
				8.70292	0.292115	0.0188125
				8.92607	0.295436	0.0184576
				9.14922	0.303854	0.0146174
				9.37237	0.300479	0.0168537
				9.59553	0.304825	0.017627
				9.81868	0.304205	0.017294
				10.0418	0.308319	0.0192899
				10.265	0.311238	0.0197196
				10.4881	0.321978	0.0169779
				10.7113	0.317851	0.0203116
				10.9344	0.323993	0.0179195
				11.1576	0.328678	0.0183961
				11.3807	0.326914	0.0186281
				11.6039	0.331387	0.0186615
				11.827	0.334101	0.0189099
				12.0502	0.338995	0.0184747
				12.2733	0.344148	0.0179182
				12.4965	0.342222	0.0181949
				12.7196	0.341747	0.0172716
				12.9428	0.346899	0.0175189
				13.166	0.35105	0.0175045
				13.3891	0.35847	0.0156568
				13.6123	0.358985	0.0180334
				13.8354	0.356614	0.0187871
				14.0586	0.365928	0.0173449
				14.2817	0.363142	0.0192568
				14.5049	0.358346	0.0183365
				14.728	0.363045	0.0202195
				14.9512	0.371551	0.0155371
				15.1743	0.370079	0.0160584
				15.3975	0.368987	0.0200222
				15.6206	0.367202	0.0178397
				15.8438	0.372399	0.016077
				16.0669	0.377827	0.018912
				16.2901	0.369786	0.0188069
				16.5132	0.371682	0.0164048
				16.7364	0.378443	0.0176625
				16.9595	0.380479	0.0185161
				17.1827	0.37561	0.0176484
				17.4058	0.380285	0.0189737
				17.629	0.381983	0.0182783
				17.8521	0.381145	0.0188205
				18.0753	0.389637	0.0161245
				18.2984	0.392382	0.0160188
				18.5216	0.386958	0.0182626
				18.7447	0.388585	0.0180455
				18.9679	0.396907	0.0162802
				19.1911	0.392403	0.0168102
				19.4142	0.386775	0.0213268
				19.6374	0.394813	0.0175644
				19.8605	0.397011	0.0166808
				20.0837	0.406212	0.0150653
				20.3068	0.403996	0.015971
				20.53	0.406442	0.0172113
				20.7531	0.403362	0.0191557
				20.9763	0.407021	0.0168789
				21.1994	0.407961	0.0192173
				21.4226	0.408844	0.0193004
				21.6457	0.409968	0.0189092
				21.8689	0.409454	0.0184588
				22.092	0.41161	0.0168093
				22.3152	0.413342	0.0189552
				22.5383	0.412119	0.0180095
				22.7615	0.420917	0.0165354
				22.9846	0.421285	0.0183029
				23.2078	0.421881	0.0170245
				23.4309	0.420512	0.0168285
				23.6541	0.427891	0.0176642
				23.8772	0.427321	0.0168219
				24.1004	0.424682	0.0181251
				24.3235	0.429162	0.0177466
				24.5467	0.426522	0.0170767
				24.7698	0.422461	0.0182026
				24.993	0.42993	0.0178596
				25.2161	0.432449	0.0172466

## Sheet: Fig2a
PLL-HA	Time (s)	bleached half	bleached half, SEM	non-bleached half	non-bleached half, SEM
no MgCl₂	0	0	0	1	0.0555556
	1	0.0252094	0.00825376	0.963515	0.05203
	2	0.0372664	0.00545809	0.919653	0.0497903
	3	0.0579694	0.00564342	0.89824	0.0486156
	4	0.0623484	0.00780388	0.865201	0.0467213
	5	0.0839966	0.00747495	0.853521	0.0461326
	6	0.10604	0.00940403	0.836451	0.0452289
	7	0.115637	0.0115541	0.818453	0.0445289
	8	0.135087	0.0113206	0.802447	0.0438486
	9	0.149927	0.013235	0.799353	0.0440256
	10	0.16789	0.0177979	0.793781	0.0441337
	11	0.156478	0.0138773	0.753386	0.0416368
	12	0.170562	0.0134697	0.741385	0.0408437
	13	0.177719	0.0143662	0.738561	0.0410613
	14	0.189783	0.015617	0.725619	0.0406665
	15	0.192405	0.0148599	0.7126	0.0401711
	16	0.20792	0.0170073	0.709664	0.0400157
	17	0.214861	0.0156854	0.702621	0.0399746
	18	0.214979	0.0152605	0.685063	0.0392525
	19	0.218348	0.015427	0.677572	0.0389203
	20	0.237463	0.017171	0.678902	0.039219
	21	0.228013	0.016408	0.652497	0.0381233
	22	0.247488	0.0180094	0.666548	0.0383387
	23	0.252593	0.0182183	0.65861	0.0387682
	24	0.243846	0.0171482	0.643819	0.0373813
	25	0.265536	0.0181957	0.651282	0.0378252
	26	0.268997	0.0177523	0.644604	0.0376208
	27	0.276591	0.0180532	0.632317	0.0373152
	28	0.281119	0.0214615	0.634076	0.0378491
	29	0.282749	0.0178732	0.623684	0.0365735
	30	0.275123	0.0183146	0.605903	0.0353729
	31	0.283621	0.0193892	0.611639	0.0356828
	32	0.285999	0.0183533	0.611866	0.0356273
	33	0.295985	0.0187575	0.604486	0.0361676
	34	0.307909	0.0208104	0.605638	0.0358824
	35	0.304959	0.0184027	0.594881	0.0354821
	36	0.300792	0.0205697	0.596163	0.0351124
	37	0.304904	0.0196108	0.58449	0.0339095
	38	0.30928	0.0188844	0.588865	0.0348822
	39	0.314813	0.0194752	0.578367	0.03406
	40	0.324127	0.02033	0.588621	0.0352164
	41	0.321823	0.0209867	0.581686	0.0343193
	42	0.322273	0.0212698	0.57282	0.0335497
	43	0.325788	0.0201934	0.571338	0.0343241
	44	0.344529	0.0212115	0.580907	0.0343877
	45	0.336836	0.0195183	0.575443	0.0346647
	46	0.337363	0.0201951	0.563723	0.0332715
	47	0.338063	0.0195307	0.565737	0.0336094
	48	0.330142	0.0196688	0.553498	0.0324837
	49	0.354101	0.021605	0.568513	0.0337439
	50	0.340664	0.020153	0.550264	0.0322218
	51	0.358079	0.021685	0.567392	0.0338985
	52	0.348248	0.0207552	0.551857	0.0321762
	53	0.346107	0.0199444	0.546586	0.0319506
	54	0.350312	0.0203959	0.547524	0.0319338
	55	0.357007	0.0208989	0.545676	0.0316379
	56	0.349345	0.0205888	0.537784	0.0313559
	57	0.365858	0.0216603	0.546521	0.0319869
	58	0.363677	0.0209629	0.537726	0.0314717
	59	0.359267	0.0214558	0.535143	0.0308358
	60	0.37095	0.0215268	0.541581	0.0318946
	61	0.364217	0.0211761	0.536581	0.0309867
	62	0.376369	0.0221474	0.540601	0.0317838
	63	0.369727	0.021027	0.534724	0.0308883
	64	0.370859	0.0210418	0.526788	0.0302976
	65	0.374872	0.0232374	0.528437	0.030687
	66	0.375603	0.0211204	0.526588	0.0308412
	67	0.372701	0.0219095	0.529293	0.0303941
	68	0.377175	0.0225805	0.519478	0.0296336
	69	0.385725	0.0233469	0.53231	0.0311762
	70	0.376584	0.0215045	0.512982	0.029548
	71	0.382629	0.0224957	0.526893	0.0305245
	72	0.382046	0.0219134	0.513148	0.0290508
	73	0.380255	0.0216078	0.520965	0.0303796
	74	0.394712	0.0241315	0.524224	0.0299065
	75	0.385014	0.0225869	0.517428	0.0293441
	76	0.380854	0.0214937	0.51364	0.0291849
	77	0.385639	0.0224032	0.506561	0.0285286
	78	0.386541	0.0218783	0.519293	0.0293837
	79	0.395504	0.0245606	0.517067	0.0296052
	80	0.393767	0.0229256	0.516179	0.0293196
	81	0.392509	0.0235067	0.512891	0.0292626
	82	0.395226	0.0242765	0.511657	0.0296038
	83	0.398315	0.0246005	0.515195	0.0299997
	84	0.40093	0.0248652	0.511103	0.02862
	85	0.399857	0.0247962	0.504755	0.0288502
	86	0.400144	0.0230104	0.510121	0.0286841
	87	0.407074	0.0245475	0.511477	0.0291126
	88	0.401023	0.0259838	0.508779	0.0292653
	89	0.39411	0.0253973	0.498758	0.0286217
	90	0.401172	0.0234918	0.503009	0.0282898
	91	0.414705	0.0257338	0.516896	0.0299474
	92	0.398545	0.0232666	0.5041	0.0281438
	93	0.410216	0.0249927	0.50121	0.0287026
	94	0.403381	0.0238016	0.496067	0.0277281
	95	0.414289	0.0247874	0.505542	0.0285611
	96	0.40786	0.0234513	0.50093	0.0280825
	97	0.411372	0.0232143	0.503193	0.0280433
	98	0.417704	0.023557	0.506946	0.0282528
	99	0.407369	0.0235818	0.497048	0.0275138
	100	0.408551	0.0232283	0.499472	0.0278364
	101	0.415061	0.023876	0.503586	0.0285963
	102	0.405636	0.0233151	0.485931	0.0269625
	103	0.416125	0.023535	0.498672	0.0276399
	104	0.416719	0.0237132	0.494679	0.0274834
	105	0.421675	0.02428	0.49696	0.027731
	106	0.419109	0.023714	0.503164	0.0281079
	107	0.424908	0.0245772	0.504633	0.028514
	108	0.419218	0.0242875	0.493204	0.0273613
	109	0.433623	0.025308	0.505831	0.028653
	110	0.437514	0.024854	0.517017	0.0294862
	111	0.433723	0.0250551	0.503741	0.0281838
	112	0.421241	0.0238772	0.494113	0.0273477
	113	0.420066	0.0235167	0.495721	0.0274266
	114	0.425719	0.0241722	0.503338	0.0280341
	115	0.434706	0.0242102	0.505606	0.0285409
	116	0.426411	0.0247433	0.497636	0.0279872
	117	0.420677	0.024244	0.491277	0.0269462
	118	0.433731	0.0248994	0.501954	0.0280523
	119	0.430283	0.0237908	0.498148	0.0276426
	120	0.446284	0.0253806	0.512235	0.0296196

## Sheet: Fig2b
PLL-HA	Time (s)	bleached half	bleached half, SEM	non-bleached half	non-bleached half, SEM
150 mM MgCl₂	0	0	0	1	0.047619
	1	0.0792625	0.00769538	0.888886	0.0413072
	2	0.149618	0.0124142	0.833325	0.0391698
	3	0.193641	0.0145774	0.779054	0.0372201
	4	0.241595	0.0175234	0.757715	0.0366769
	5	0.27984	0.0188202	0.738942	0.0357171
	6	0.307541	0.0201766	0.723894	0.0348166
	7	0.336468	0.0211582	0.708247	0.033873
	8	0.356268	0.0221925	0.696081	0.0329911
	9	0.387686	0.0235335	0.703338	0.0333536
	10	0.412584	0.0242709	0.703194	0.0333397
	11	0.432129	0.0242082	0.70063	0.0330857
	12	0.444294	0.0251617	0.695964	0.0325898
	13	0.46503	0.0270914	0.702566	0.0329762
	14	0.477831	0.0261028	0.700016	0.0327613
	15	0.486464	0.026312	0.700479	0.0327559
	16	0.501213	0.0277633	0.69589	0.0323641
	17	0.519557	0.0289774	0.705553	0.0329619
	18	0.530108	0.0284293	0.705957	0.0328753
	19	0.546393	0.0292002	0.711599	0.0332269
	20	0.545308	0.0289416	0.702492	0.0327095
	21	0.555571	0.0291829	0.706551	0.0328715
	22	0.566219	0.0301926	0.710058	0.0331536
	23	0.570052	0.0301499	0.708784	0.0331313
	24	0.5898	0.0314279	0.71744	0.033524
	25	0.595572	0.0314378	0.720148	0.0337553
	26	0.607113	0.032213	0.730097	0.0345347
	27	0.622351	0.0329777	0.738245	0.0349969
	28	0.615937	0.0320664	0.732369	0.0345086
	29	0.621464	0.0327323	0.728318	0.0345272
	30	0.635002	0.0330258	0.738452	0.0349683
	31	0.648242	0.0338007	0.747218	0.0356773
	32	0.650598	0.033681	0.744006	0.0353738
	33	0.652704	0.0339998	0.744012	0.0354235
	34	0.658919	0.0347616	0.746113	0.0355418
	35	0.675542	0.0356806	0.755402	0.0362571
	36	0.672341	0.0356393	0.758839	0.0366344
	37	0.687727	0.0364115	0.764121	0.036627
	38	0.683788	0.0358189	0.758315	0.0364952
	39	0.696135	0.0372228	0.77145	0.0376583
	40	0.692291	0.0367545	0.766706	0.0374027
	41	0.701418	0.036687	0.773497	0.0377583
	42	0.707538	0.0371401	0.7765	0.037979
	43	0.717206	0.0380886	0.783411	0.0385829
	44	0.714237	0.0376491	0.776189	0.0381874
	45	0.720035	0.0377157	0.782014	0.0381571
	46	0.722234	0.0383324	0.782904	0.0386368
	47	0.737808	0.0393084	0.79562	0.0395697
	48	0.737861	0.0388005	0.793591	0.0393762
	49	0.735904	0.0395322	0.791342	0.0397375
	50	0.750154	0.0393193	0.804756	0.0403442
	51	0.746055	0.0394329	0.795348	0.039851
	52	0.749278	0.0397648	0.796847	0.0404263
	53	0.754357	0.0395666	0.800233	0.0400079
	54	0.757987	0.0397852	0.802989	0.0401589
	55	0.765186	0.0402419	0.81079	0.0406698
	56	0.768877	0.0413897	0.809737	0.0413927
	57	0.772164	0.0416859	0.814196	0.0416691
	58	0.776679	0.0411753	0.817151	0.041428
	59	0.77835	0.0415985	0.822806	0.0424494
	60	0.77236	0.0412439	0.812787	0.0416659
	61	0.785223	0.0424248	0.821719	0.0431165
	62	0.780468	0.0419217	0.819727	0.0434971
	63	0.782628	0.0424802	0.823708	0.0434603
	64	0.789987	0.0435205	0.828835	0.0451762
	65	0.794821	0.0440058	0.82979	0.0443909
	66	0.799013	0.0436462	0.833856	0.0439837
	67	0.81381	0.0452844	0.843857	0.0454363
	68	0.804595	0.044897	0.8404	0.04545
	69	0.807137	0.0445089	0.841192	0.0445823
	70	0.812298	0.0450151	0.842612	0.0458234
	71	0.810948	0.0447145	0.84081	0.0456353
	72	0.811966	0.044858	0.850238	0.0463694
	73	0.817165	0.0460943	0.847455	0.0476632
	74	0.821415	0.0468697	0.85064	0.0477676
	75	0.828334	0.047025	0.86161	0.0479754
	76	0.831062	0.0472317	0.860331	0.047752
	77	0.828546	0.0464354	0.858121	0.0472451
	78	0.833992	0.0462536	0.864019	0.0472369
	79	0.830983	0.0478212	0.858643	0.0477696
	80	0.833247	0.0466039	0.861539	0.0464707
	81	0.834724	0.0467317	0.861643	0.047326
	82	0.833693	0.0458346	0.859856	0.046578
	83	0.836568	0.0462408	0.863351	0.047587
	84	0.838705	0.046434	0.866399	0.0472549
	85	0.841459	0.0464348	0.867342	0.0482779
	86	0.834152	0.046173	0.862683	0.048002
	87	0.83993	0.0464737	0.865892	0.0472356
	88	0.846395	0.0467533	0.865215	0.0477093
	89	0.850048	0.0466327	0.870986	0.047585
	90	0.853916	0.0475213	0.874382	0.0485851
	91	0.851523	0.0464467	0.876975	0.048007
	92	0.853558	0.0468117	0.873683	0.0479923
	93	0.854233	0.0478088	0.875221	0.0492656
	94	0.852042	0.0481037	0.878024	0.0492996
	95	0.859126	0.0481065	0.878787	0.0491963
	96	0.856694	0.0478677	0.879157	0.0495982
	97	0.853292	0.0496014	0.874701	0.0508978
	98	0.867738	0.0503151	0.887134	0.0518902
	99	0.863619	0.0502545	0.879671	0.0511662
	100	0.875763	0.0516837	0.8923	0.0525264

## Sheet: Fig2c
PLL-HA	Time (s)	bleached half	bleached half, SEM	non-bleached half	non-bleached half, SEM
crosslinked	0	0	0	1	0
	0.9702	0.0490998	0.0272855	0.99331	0.0115559
	1.9404	0.101773	0.0428705	0.95276	0.00673448
	2.9106	0.136802	0.0402707	0.939105	0.0161073
	3.8808	0.189725	0.0557254	0.929334	0.012264
	4.851	0.233569	0.06549	0.928266	0.0201259
	5.8212	0.251597	0.0491508	0.916053	0.0223803
	6.7914	0.274579	0.0382322	0.925299	0.0223774
	7.7616	0.287677	0.0342756	0.920961	0.0225581
	8.7318	0.288867	0.0403519	0.88664	0.0222336
	9.702	0.328204	0.0474757	0.91975	0.0247131
	10.6722	0.342956	0.0456052	0.902119	0.0228013
	11.6424	0.367867	0.0360318	0.908585	0.0229565
	12.6126	0.374806	0.0385083	0.910025	0.0183512
	13.5828	0.392532	0.0408259	0.888738	0.0218062
	14.553	0.412035	0.0407377	0.902009	0.0203868
	15.5232	0.429885	0.0436348	0.901183	0.022572
	16.4934	0.429128	0.0533278	0.89563	0.0205505
	17.4636	0.448124	0.0542894	0.906597	0.0279281
	18.4338	0.446097	0.0537166	0.902551	0.0275048
	19.404	0.433508	0.0530379	0.914156	0.0217007
	20.3742	0.464944	0.0581218	0.926415	0.0220439
	21.3444	0.479036	0.0527247	0.93781	0.0280958
	22.3146	0.481482	0.0457474	0.930562	0.0235169
	23.2848	0.484553	0.0451741	0.918231	0.0245663
	24.255	0.507706	0.0602186	0.924904	0.035639
	25.2252	0.527723	0.0741013	0.92668	0.0396973
	26.1954	0.527511	0.0661668	0.932007	0.035501
	27.1656	0.541051	0.0607724	0.930253	0.0306063
	28.1358	0.557965	0.0645019	0.932682	0.0296174
	29.106	0.548932	0.0614126	0.91899	0.0306797
	30.0762	0.568818	0.0777248	0.91885	0.0398734
	31.0464	0.583217	0.091718	0.92343	0.0470293
	32.0166	0.582167	0.0793273	0.943904	0.0403992
	32.9868	0.57943	0.0679333	0.960041	0.0361873
	33.957	0.592124	0.0640865	0.950762	0.0329264
	34.9272	0.594962	0.0600092	0.945849	0.0334851
	35.8974	0.588513	0.0691069	0.934764	0.0362746
	36.8676	0.586455	0.0705993	0.940484	0.0383273
	37.8378	0.606334	0.0850582	0.947737	0.0457397
	38.808	0.603028	0.0729724	0.956397	0.0446148
	39.7782	0.626339	0.0705661	0.955799	0.0437202
	40.7484	0.640202	0.080922	0.959235	0.0460454
	41.7186	0.649887	0.0892544	0.986912	0.0535981
	42.6888	0.66257	0.105519	0.99259	0.0598397
	43.659	0.687341	0.105787	0.974336	0.0522991
	44.6292	0.653868	0.0936187	0.963645	0.0487359
	45.5994	0.629995	0.0836891	0.96387	0.0446108
	46.5696	0.644396	0.0722132	0.970536	0.0397375
	47.5398	0.662261	0.0704187	0.97501	0.038823
	48.51	0.704454	0.0947617	0.989626	0.0542486
	49.4802	0.685784	0.0872956	0.994009	0.0538977
	50.4504	0.673454	0.0865601	0.977099	0.0496152
	51.4206	0.655343	0.0750566	0.967166	0.047333
	52.3908	0.656593	0.0752489	0.950772	0.0486535
	53.361	0.67976	0.0755441	0.959832	0.0514245
	54.3312	0.701846	0.0724846	0.981965	0.0480558
	55.3014	0.681308	0.0615855	0.989985	0.0425283
	56.2716	0.684414	0.0712205	0.970967	0.0474012
	57.2418	0.676322	0.0702775	0.968465	0.0491505
	58.212	0.667151	0.0720617	0.955438	0.0455383
	59.1822	0.685907	0.0698974	0.974823	0.0456439
	60.1524	0.689579	0.0658387	0.975022	0.0417016
	61.1226	0.711041	0.0748594	0.973913	0.0395272
	62.0928	0.706855	0.0850985	0.996732	0.048654
	63.063	0.718131	0.0888502	1.00282	0.0571198
	64.0332	0.731576	0.0904261	0.989023	0.0500393
	65.0034	0.751943	0.101719	0.996651	0.0502715
	65.9736	0.755486	0.0977403	1.01327	0.0522901
	66.9438	0.745069	0.0926788	0.986428	0.0519314
	67.914	0.738547	0.0824218	1.00022	0.0512121
	68.8842	0.750724	0.0779466	0.996162	0.0445465
	69.8544	0.736815	0.0807611	0.978335	0.0416838
	70.8246	0.738055	0.0859786	0.976061	0.0448441
	71.7948	0.721699	0.0801858	0.973108	0.045218
	72.765	0.730755	0.0813073	0.974091	0.0489046
	73.7352	0.724789	0.0844391	0.979625	0.0488238
	74.7054	0.714491	0.0796596	0.983623	0.0436848

## Sheet: Fig2df
Size (µm)	Bleached area (%)	Bleach amplitude (%)	Dip
1.5296	50.1867	38.162	0.438991
1.77484	49.4395	45.7525	0.427057
1.60195	48.5634	30.6326	0.531673
2.78776	47.8459	29.1693	0.627601
1.55471	36.8006	48.3204	0.58405
0.883165	54.4393	43.8693	0.597214
0.785171	33.3333	41.0983	0.539043
1.26851	43.7296	33.3824	0.505514
2.01873	52.3434	33.3958	0.498588
1.36727	46.9524	32.0937	0.466732
1.83296	56.1321	35.5819	0.491566
0.800816	65.3333	41.928	0.407581
0.809683	68.4073	41.6697	0.392544
1.15591	59.5828	39.55	0.443052

## Sheet: Fig2g
DDX4-YFP	Time (s)	bleached half	bleached half, SEM	non-bleached half	non-bleached half, SEM
in living cells	0	0	0	1	0
	0.223152	0.0277404	0.00459938	1.00036	0.0106638
	0.446304	0.0379783	0.0054454	0.963381	0.012014
	0.669455	0.0555135	0.00888702	0.940218	0.0144086
	0.892607	0.0659786	0.00909194	0.91454	0.0146775
	1.11576	0.0845949	0.0105479	0.916477	0.0114936
	1.33891	0.0882099	0.0114423	0.88268	0.0148782
	1.56206	0.103918	0.0118317	0.874252	0.0152008
	1.78521	0.1129	0.0121248	0.860206	0.0157583
	2.00837	0.125551	0.0122247	0.85389	0.0129505
	2.23152	0.136961	0.0123827	0.846025	0.0147185
	2.45467	0.145164	0.012911	0.828456	0.013041
	2.67782	0.15447	0.0137301	0.824617	0.0169312
	2.90097	0.165107	0.0137906	0.817708	0.0195851
	3.12412	0.173726	0.0138277	0.813634	0.018769
	3.34728	0.181348	0.0131199	0.80466	0.0153127
	3.57043	0.181963	0.0134394	0.78445	0.01456
	3.79358	0.195994	0.0127425	0.794593	0.017713
	4.01673	0.194331	0.0148634	0.772474	0.0187868
	4.23988	0.204002	0.0145779	0.767511	0.0191159
	4.46303	0.214679	0.0144506	0.772206	0.0185153
	4.68619	0.21384	0.0171986	0.749606	0.0211155
	4.90934	0.229749	0.0131744	0.756845	0.0177968
	5.13249	0.230755	0.0152513	0.748516	0.0161938
	5.35564	0.241262	0.0125292	0.754479	0.0180984
	5.57879	0.239851	0.0158009	0.736559	0.0170387
	5.80195	0.231521	0.0182225	0.708129	0.0202331
	6.0251	0.246671	0.0159671	0.718949	0.0178894
	6.24825	0.247664	0.0180772	0.71113	0.0191519
	6.4714	0.249295	0.0186957	0.702605	0.0194467
	6.69455	0.256541	0.0204246	0.703697	0.0220407
	6.9177	0.26576	0.0196088	0.709158	0.0213646
	7.14086	0.272946	0.0179408	0.71155	0.0210555
	7.36401	0.270866	0.0178244	0.699817	0.0222142
	7.58716	0.275362	0.0190993	0.696642	0.019245
	7.81031	0.276431	0.0181854	0.689529	0.0187399
	8.03346	0.283422	0.0166439	0.690367	0.0201042
	8.25661	0.289585	0.0187096	0.686624	0.0181124
	8.47977	0.287652	0.0193466	0.678415	0.0195234
	8.70292	0.292115	0.0188125	0.676901	0.0201273
	8.92607	0.295436	0.0184576	0.672645	0.0219946
	9.14922	0.303854	0.0146174	0.681463	0.0207715
	9.37237	0.300479	0.0168537	0.667836	0.0204144
	9.59553	0.304825	0.017627	0.663498	0.0200564
	9.81868	0.304205	0.017294	0.659675	0.0181691
	10.0418	0.308319	0.0192899	0.658026	0.0197184
	10.265	0.311238	0.0197196	0.651528	0.0202106
	10.4881	0.321978	0.0169779	0.662359	0.0184308
	10.7113	0.317851	0.0203116	0.651016	0.0224
	10.9344	0.323993	0.0179195	0.656667	0.0204618
	11.1576	0.328678	0.0183961	0.652792	0.0202379
	11.3807	0.326914	0.0186281	0.645877	0.0192297
	11.6039	0.331387	0.0186615	0.649036	0.0187243
	11.827	0.334101	0.0189099	0.644906	0.0223383
	12.0502	0.338995	0.0184747	0.645292	0.0205465
	12.2733	0.344148	0.0179182	0.648771	0.0182993
	12.4965	0.342222	0.0181949	0.64238	0.0182772
	12.7196	0.341747	0.0172716	0.636188	0.0190079
	12.9428	0.346899	0.0175189	0.638159	0.0208854
	13.166	0.35105	0.0175045	0.639633	0.021235
	13.3891	0.35847	0.0156568	0.642808	0.0202142
	13.6123	0.358985	0.0180334	0.641561	0.020333
	13.8354	0.356614	0.0187871	0.634925	0.0198175
	14.0586	0.365928	0.0173449	0.641336	0.0158111
	14.2817	0.363142	0.0192568	0.637411	0.0154906
	14.5049	0.358346	0.0183365	0.627033	0.0162651
	14.728	0.363045	0.0202195	0.631	0.0164624
	14.9512	0.371551	0.0155371	0.640399	0.0156849
	15.1743	0.370079	0.0160584	0.634153	0.0173704
	15.3975	0.368987	0.0200222	0.629386	0.0190547
	15.6206	0.367202	0.0178397	0.626314	0.0186542
	15.8438	0.372399	0.016077	0.629936	0.017852
	16.0669	0.377827	0.018912	0.630464	0.017459
	16.2901	0.369786	0.0188069	0.616617	0.0176037
	16.5132	0.371682	0.0164048	0.616285	0.0190481
	16.7364	0.378443	0.0176625	0.622432	0.0193612
	16.9595	0.380479	0.0185161	0.620743	0.0200869
	17.1827	0.37561	0.0176484	0.611236	0.0171133
	17.4058	0.380285	0.0189737	0.611444	0.0174426
	17.629	0.381983	0.0182783	0.611507	0.0190357
	17.8521	0.381145	0.0188205	0.609925	0.0197423
	18.0753	0.389637	0.0161245	0.618851	0.0182352
	18.2984	0.392382	0.0160188	0.621382	0.0208258
	18.5216	0.386958	0.0182626	0.605123	0.0192828
	18.7447	0.388585	0.0180455	0.605973	0.0198199
	18.9679	0.396907	0.0162802	0.612166	0.0169981
	19.1911	0.392403	0.0168102	0.604683	0.0172738
	19.4142	0.386775	0.0213268	0.597389	0.0187613
	19.6374	0.394813	0.0175644	0.607864	0.01764
	19.8605	0.397011	0.0166808	0.602336	0.0160647
	20.0837	0.406212	0.0150653	0.615329	0.015828
	20.3068	0.403996	0.015971	0.610834	0.0154079
	20.53	0.406442	0.0172113	0.60652	0.0152329
	20.7531	0.403362	0.0191557	0.597714	0.0189537
	20.9763	0.407021	0.0168789	0.601832	0.0173159
	21.1994	0.407961	0.0192173	0.597644	0.0192932
	21.4226	0.408844	0.0193004	0.59777	0.0201243
	21.6457	0.409968	0.0189092	0.596705	0.0182005
	21.8689	0.409454	0.0184588	0.594125	0.0171037
	22.092	0.41161	0.0168093	0.602126	0.0176128
	22.3152	0.413342	0.0189552	0.599841	0.019493
	22.5383	0.412119	0.0180095	0.593174	0.0200355
	22.7615	0.420917	0.0165354	0.604953	0.0202641
	22.9846	0.421285	0.0183029	0.603759	0.0224542
	23.2078	0.421881	0.0170245	0.599697	0.020298
	23.4309	0.420512	0.0168285	0.595682	0.017421
	23.6541	0.427891	0.0176642	0.600008	0.0155421
	23.8772	0.427321	0.0168219	0.597866	0.0204857
	24.1004	0.424682	0.0181251	0.595614	0.0209605
	24.3235	0.429162	0.0177466	0.59786	0.0208799
	24.5467	0.426522	0.0170767	0.59422	0.0177404
	24.7698	0.422461	0.0182026	0.583938	0.0185996
	24.993	0.42993	0.0178596	0.594672	0.0182821
	25.2161	0.432449	0.0172466	0.59445	0.0179313
	25.4393	0.423774	0.0182517	0.586672	0.0191548
	25.6625	0.430257	0.018901	0.592536	0.0191908
	25.8856	0.431022	0.0198435	0.587674	0.0211638
	26.1088	0.427164	0.0210187	0.585382	0.0194416
	26.3319	0.433564	0.0194241	0.592778	0.0194827
	26.5551	0.42974	0.020312	0.58397	0.0183172
	26.7782	0.440224	0.018998	0.590607	0.0160205
	27.0014	0.439371	0.0186993	0.590487	0.0192481
	27.2245	0.434519	0.0200791	0.583126	0.0188421
	27.4477	0.443537	0.0183333	0.592863	0.0161121
	27.6708	0.45238	0.0167755	0.605523	0.0175983
	27.894	0.442348	0.0167727	0.592631	0.0181143
	28.1171	0.447974	0.0172651	0.594638	0.0171826
	28.3403	0.448192	0.0177181	0.594372	0.017956
	28.5634	0.444365	0.0196113	0.59048	0.0203588
	28.7866	0.441143	0.0195413	0.584089	0.0189453
	29.0097	0.443976	0.0201456	0.583281	0.0208157
	29.2329	0.443057	0.0211683	0.582056	0.0202346
	29.456	0.448061	0.0192458	0.590207	0.0181864
	29.6792	0.448483	0.019381	0.58676	0.0187397
	29.9023	0.442571	0.0211719	0.578921	0.0185587
	30.1255	0.439859	0.0220179	0.57509	0.0194493
	30.3486	0.444573	0.0203587	0.577765	0.0186429
	30.5718	0.447743	0.0191976	0.581604	0.0208248
	30.7949	0.446156	0.0207269	0.578393	0.0212618
	31.0181	0.448652	0.022362	0.579521	0.0224699
	31.2412	0.445554	0.0209422	0.574289	0.0199024
	31.4644	0.448822	0.0187237	0.573201	0.0184262
	31.6875	0.453747	0.0187579	0.581555	0.0185939
	31.9107	0.451216	0.0217268	0.578549	0.0205524
	32.1339	0.458571	0.019185	0.584162	0.0185676
	32.357	0.455186	0.0206283	0.578798	0.0175961
	32.5802	0.457193	0.0208906	0.577473	0.0203425
	32.8033	0.453489	0.020386	0.575448	0.0182772
	33.0265	0.454463	0.019111	0.574882	0.0176626
	33.2496	0.457445	0.0201954	0.578935	0.0172199
	33.4728	0.45775	0.0210018	0.574016	0.020747
	33.6959	0.442308	0.0239086	0.551077	0.0233676
	33.9191	0.459765	0.0183311	0.574919	0.0197397
	34.1422	0.454582	0.0226249	0.569356	0.0217006
	34.3654	0.456227	0.0227571	0.573627	0.0223866
	34.5885	0.462747	0.0221311	0.578338	0.0237699
	34.8117	0.465287	0.0200998	0.580164	0.0213584
	35.0348	0.466002	0.0218368	0.581029	0.0193653
	35.258	0.462619	0.0232337	0.574452	0.0233034
	35.4811	0.456203	0.0240403	0.565149	0.0234972
	35.7043	0.461971	0.0221126	0.568133	0.0212579
	35.9274	0.465596	0.0212016	0.572451	0.019403
	36.1506	0.456865	0.0223795	0.558981	0.0214747
	36.3737	0.459279	0.0210949	0.56233	0.0198386
	36.5969	0.460949	0.021368	0.561802	0.0193688
	36.82	0.459478	0.0215237	0.562964	0.0193543
	37.0432	0.464847	0.0218288	0.57011	0.0211632
	37.2663	0.4665	0.0205708	0.569789	0.0215261
	37.4895	0.47196	0.0189927	0.577047	0.0186189
	37.7126	0.473618	0.0208473	0.579651	0.022728
	37.9358	0.481316	0.0195641	0.5907	0.0228145
	38.1589	0.470521	0.0206038	0.573896	0.0238845
	38.3821	0.469473	0.022566	0.56885	0.0222824
	38.6053	0.472468	0.0216646	0.572848	0.0210537
	38.8284	0.471657	0.0229471	0.570624	0.0242317
	39.0516	0.474556	0.0199761	0.574125	0.0216512
	39.2747	0.465818	0.0262218	0.563218	0.0266719
	39.4979	0.482555	0.0199107	0.581801	0.0199601
	39.721	0.481021	0.0202859	0.576979	0.0204748
	39.9442	0.472155	0.0219086	0.567403	0.0212278
	40.1673	0.479502	0.0193016	0.573233	0.0188177
	40.3905	0.479822	0.0220712	0.56965	0.0197746
	40.6136	0.475771	0.022145	0.563031	0.0198389
	40.8368	0.480697	0.021107	0.570348	0.0183941
	41.0599	0.471795	0.0228409	0.560621	0.0203347
	41.2831	0.468643	0.0238473	0.555888	0.022526
	41.5062	0.475716	0.0214432	0.563855	0.0215925
	41.7294	0.474714	0.0223324	0.564992	0.0232733
	41.9525	0.4845	0.0226374	0.570666	0.0249358
	42.1757	0.494329	0.0217593	0.585003	0.0254583
	42.3988	0.495401	0.0202143	0.588238	0.023904
	42.622	0.488145	0.02292	0.57625	0.0230036
	42.8451	0.479439	0.0220583	0.564928	0.021797
	43.0683	0.474416	0.0264952	0.561467	0.0255585
	43.2914	0.476972	0.0255236	0.563485	0.0252268
	43.5146	0.478855	0.0237617	0.562892	0.0248464
	43.7377	0.491279	0.0189697	0.579241	0.0226669
	43.9609	0.493305	0.0190252	0.581151	0.0208381
	44.184	0.476456	0.0246436	0.559103	0.022472
	44.4072	0.482239	0.0249793	0.561793	0.0239046
	44.6303	0.485603	0.022605	0.564843	0.0225263
	44.8535	0.48341	0.0226545	0.565271	0.0227191
	45.0767	0.485431	0.021725	0.566661	0.0239603
	45.2998	0.496947	0.0218473	0.576689	0.023483
	45.523	0.491653	0.0203156	0.570048	0.0205562
	45.7461	0.49392	0.0206519	0.570276	0.0189583
	45.9693	0.494714	0.0234066	0.572486	0.0209228
	46.1924	0.493304	0.0259199	0.568167	0.0256373
	46.4156	0.499498	0.0239762	0.574934	0.0230775
	46.6387	0.489891	0.0237862	0.566225	0.0230868
	46.8619	0.486354	0.0237726	0.56019	0.0241008
	47.085	0.493081	0.0233345	0.566625	0.0236086
	47.3082	0.48905	0.024991	0.562105	0.0236161
	47.5313	0.491718	0.0229921	0.565929	0.0223951
	47.7545	0.496684	0.0241416	0.573293	0.025126
	47.9776	0.494472	0.0218082	0.570477	0.0229071
	48.2008	0.492011	0.0235438	0.564405	0.0235636
	48.4239	0.49815	0.0242379	0.570117	0.0232907
	48.6471	0.501449	0.0221557	0.574035	0.021218
	48.8702	0.494814	0.0231139	0.56397	0.0205964
	49.0934	0.493174	0.0234046	0.563114	0.0214646
	49.3165	0.487022	0.026925	0.557987	0.0266734
	49.5397	0.498123	0.0240241	0.57031	0.0252454
	49.7628	0.50522	0.0229828	0.573263	0.0261867
	49.986	0.507006	0.0223539	0.578589	0.0276659

[truncated: 4 more sheets: Fig2h, Fig2i, Fig4a, Fig4bc]
