# Supplementary material for: Detecting and quantifying liquid–liquid phase separation in living cells by model-free calibrated half-bleaching
Source: Nat Commun. 2022 Dec 16;13:7787. doi: 10.1038/s41467-022-35430-y (PMC9758202; doi:10.1038/s41467-022-35430-y)
Supplement: Supplementary file 3 — Source Data [file 41467_2022_35430_MOESM3_ESM.zip › Supplementary Information Source Data.xlsx]

## Sheet: FigS2
PLL-HA	Time (s)	bleached half	bleached half, SEM	non-bleached half	non-bleached half, SEM
crosslinked	0	0	0	1	0.125
	1	0.00918719	0.0025454	1.00647	0.123232
	2	0.00104563	0.00282312	0.992464	0.121377
	3	0.00181962	0.00497114	0.986663	0.121672
	4	0.0112199	0.00451483	0.99897	0.122515
	5	0.000971038	0.00531198	0.991253	0.122832
	6	0.0168641	0.00335167	0.985074	0.120895
	7	0.0199264	0.00439007	0.981896	0.119059
	8	0.0170651	0.0064424	0.98603	0.121021
	9	-0.00115464	0.00687086	1.00267	0.1231
	10	0.0164127	0.00476513	1.004	0.12294
	11	0.0238079	0.00616337	1.00239	0.121733
	12	0.0066899	0.00686329	0.96631	0.119053
	13	0.00851287	0.00351445	0.973083	0.119316
	14	0.00792598	0.00383583	0.996674	0.121363
	15	0.0240544	0.00559988	0.996343	0.121874
	16	0.0258291	0.00452536	1.00039	0.122919
	17	0.0283143	0.00696788	0.99647	0.120469
	18	0.0109752	0.010349	0.971083	0.118196
	19	0.0358321	0.00621626	0.98967	0.119819
	20	0.0311661	0.00638735	0.998721	0.121187
	21	0.0301018	0.0074248	1.00485	0.120985
	22	0.0251664	0.00560752	1.01183	0.12217
	23	0.0293531	0.00689219	0.985262	0.1193
	24	0.0355094	0.0083094	0.979165	0.118323
	25	0.024072	0.0103787	0.981413	0.120441
	26	0.0223384	0.00926822	0.982734	0.119804
	27	0.0323832	0.00712204	0.975673	0.119816
	28	0.027869	0.0118964	0.978154	0.118956
	29	0.0274589	0.00732376	0.981202	0.118595
	30	0.0334445	0.010076	0.968261	0.117145
	31	0.0360759	0.00968871	0.979151	0.118478
	32	0.0293142	0.00883753	0.984304	0.120433
	33	0.0342917	0.0105118	0.980424	0.118071
	34	0.031379	0.00919207	0.983877	0.119385
	35	0.02732	0.00656199	0.970246	0.118012
	36	0.040141	0.00907501	0.970052	0.116925
	37	0.030893	0.0100229	0.974985	0.11722
	38	0.0401589	0.0102923	0.995009	0.120202
	39	0.0476144	0.0109905	0.989807	0.118509
	40	0.0332562	0.0117712	0.976999	0.118552
	41	0.0329205	0.0137411	0.965256	0.116056
	42	0.0339458	0.0106963	0.992641	0.120151
	43	0.0477577	0.00933397	0.992092	0.119618
	44	0.0293987	0.0109573	0.97714	0.117685
	45	0.0296817	0.00830014	0.983109	0.117816
	46	0.041175	0.0115585	0.974655	0.117378
	47	0.0343423	0.0110843	0.9808	0.119125
	48	0.0388931	0.0129005	0.969828	0.116132
	49	0.0359253	0.0106832	0.978038	0.117657
	50	0.0459289	0.00885196	0.982437	0.118497
	51	0.0449701	0.0104217	0.986165	0.118192
	52	0.0437531	0.0134596	0.985617	0.118457
	53	0.0365732	0.0124354	0.974168	0.116607
	54	0.0442888	0.0115301	0.985429	0.11888
	55	0.0481528	0.0132947	0.97615	0.116356
	56	0.0359319	0.0112708	0.985646	0.118653
	57	0.053861	0.0113014	0.96995	0.116658
	58	0.0348299	0.0148567	0.973234	0.116604
	59	0.0423058	0.0104174	0.980179	0.117544
	60	0.0431782	0.00917251	0.967274	0.115431
	61	0.0391472	0.012063	0.981951	0.116558
	62	0.0307522	0.0127399	0.990768	0.117451
	63	0.0443167	0.0110593	0.970576	0.117196
	64	0.043832	0.0103528	0.960434	0.115002
	65	0.0420011	0.0122452	0.969535	0.116322
	66	0.0537993	0.0106214	0.974068	0.117311
	67	0.0507211	0.0147025	0.969955	0.115355
	68	0.0383582	0.0119101	0.971832	0.116614
	69	0.0578609	0.00952359	0.979907	0.117042
	70	0.0465333	0.0132856	0.972798	0.116469
	71	0.0573273	0.0145667	0.957575	0.1146
	72	0.0492549	0.0114605	0.958072	0.114176
	73	0.0561253	0.0148905	0.984752	0.118298
	74	0.0382517	0.0148151	0.955609	0.114326
	75	0.0508159	0.0123727	0.979043	0.116925
	76	0.0505217	0.0129426	0.961374	0.11394
	77	0.0503728	0.0127094	0.972436	0.115781
	78	0.067709	0.0125513	0.980849	0.117159
	79	0.0461989	0.0114264	0.991342	0.118682
	80	0.0550586	0.0127693	0.979312	0.117431
	81	0.0604012	0.0162366	0.988815	0.117657
	82	0.039684	0.0109123	0.967824	0.116185
	83	0.0608893	0.0127616	0.972844	0.116747
	84	0.0582859	0.0135197	0.960793	0.113836
	85	0.054499	0.0129281	0.952236	0.114299
	86	0.0555981	0.0115959	0.950886	0.113775
	87	0.0536176	0.0132026	0.972963	0.116107
	88	0.0573869	0.015333	0.981523	0.116313
	89	0.0525562	0.0131596	0.980774	0.117112
	90	0.0568151	0.0124186	0.97545	0.116469
	91	0.0428579	0.0130417	0.969875	0.115493
	92	0.0552787	0.0161959	0.962071	0.115393
	93	0.0645917	0.011926	0.973767	0.115856
	94	0.054014	0.013439	0.959622	0.114094
	95	0.0362577	0.0162572	0.955501	0.114218
	96	0.0630193	0.0144913	0.981946	0.117752
	97	0.0621757	0.0144632	0.964019	0.114279
	98	0.0563031	0.0148025	0.955058	0.114073
	99	0.0534881	0.0142092	0.95928	0.114661
	100	0.0633773	0.0141158	0.955078	0.1143
	101	0.0607948	0.0164977	0.935997	0.111166
	102	0.0637401	0.0157399	0.95322	0.113908
	103	0.0469681	0.014261	0.952595	0.113808
	104	0.0579413	0.0132487	0.984747	0.118147
	105	0.0559439	0.0141031	0.962859	0.11532
	106	0.0630959	0.0169263	0.974256	0.116373
	107	0.0728209	0.0130696	0.978801	0.115884
	108	0.0568891	0.0147604	0.97081	0.116421
	109	0.062685	0.0150675	0.957142	0.113738
	110	0.0617049	0.0129009	0.96801	0.115364
	111	0.0635854	0.0135421	0.963339	0.11435
	112	0.0682184	0.015622	0.964436	0.114963
	113	0.0636528	0.0154617	0.944552	0.113286
	114	0.0609212	0.0169371	0.964976	0.11486
	115	0.0489212	0.0135741	0.976887	0.116166
	116	0.0586192	0.0148902	0.959906	0.113792
	117	0.0683024	0.0124615	0.968952	0.115999
	118	0.0735578	0.0143507	0.959298	0.114098
	119	0.0724139	0.0147685	0.972148	0.11618
	120	0.0831267	0.013154	0.983226	0.116627
	121	0.0683732	0.0142235	0.967791	0.114664
	122	0.0720376	0.016127	0.944441	0.112218
	123	0.0676316	0.0150432	0.951465	0.1133
	124	0.0597309	0.0164941	0.969441	0.115128
	125	0.0781369	0.0162855	0.97613	0.116389
	126	0.077732	0.0159252	0.976428	0.116884
	127	0.0699486	0.0169624	0.980516	0.117098
	128	0.0626274	0.0146116	0.968132	0.115426
	129	0.0725311	0.0174803	0.961785	0.114316
	130	0.0859042	0.0146662	0.970785	0.114946
	131	0.0629169	0.0140688	0.985958	0.117317
	132	0.0625064	0.0199778	0.952098	0.113474
	133	0.0643867	0.0164083	0.967692	0.115266
	134	0.0696317	0.0167224	0.954517	0.113696
	135	0.0642861	0.0168081	0.956584	0.113408
	136	0.0514794	0.016926	0.97146	0.116604
	137	0.0741251	0.0147441	0.975194	0.116121
	138	0.0708717	0.0186265	0.958583	0.113926
	139	0.0639573	0.0165618	0.963395	0.115125
	140	0.078425	0.0158188	0.963954	0.115368
	141	0.0633145	0.0146415	0.945363	0.112216
	142	0.0761899	0.018057	0.956477	0.114132
	143	0.0553213	0.0154282	0.971508	0.116161
	144	0.0754418	0.014843	0.962067	0.113744
	145	0.0722175	0.0165958	0.957431	0.113488
	146	0.0684115	0.0161236	0.968832	0.115368
	147	0.0786215	0.0143503	0.94527	0.112616
	148	0.0747885	0.0173063	0.955676	0.113189
	149	0.0754108	0.0168929	0.955732	0.113576
	150	0.0807011	0.0163119	0.955445	0.113502
	151	0.0789884	0.0164783	0.940237	0.111983
	152	0.0630129	0.0161764	0.964039	0.114832
	153	0.0608995	0.0173088	0.958712	0.114162
	154	0.0675643	0.016378	0.971567	0.115497
	155	0.0594379	0.0186002	0.958193	0.113633
	156	0.0677994	0.0161831	0.94881	0.113061
	157	0.0624354	0.0178579	0.954951	0.113587
	158	0.0728069	0.0169041	0.957882	0.113729
	159	0.0574931	0.0175271	0.945003	0.11206
	160	0.0753423	0.0160558	0.960835	0.114053
	161	0.0626237	0.0167812	0.954665	0.11352
	162	0.0612247	0.0161666	0.943892	0.112591
	163	0.0756321	0.0173491	0.949653	0.113469
	164	0.0566056	0.0205165	0.948032	0.112
	165	0.05761	0.0200026	0.956719	0.11353
	166	0.0649615	0.0175873	0.962205	0.113435
	167	0.0633873	0.0157561	0.946677	0.111991
	168	0.0633296	0.0154591	0.941904	0.111864
	169	0.0696246	0.0189497	0.96287	0.113847
	170	0.0585289	0.0161827	0.941911	0.111654
	171	0.0599823	0.0182601	0.934883	0.110189
	172	0.0631186	0.0174712	0.9523	0.113006
	173	0.0770762	0.0140445	0.959413	0.113053
	174	0.0609708	0.018392	0.964463	0.115264
	175	0.0675604	0.0192763	0.927688	0.110444
	176	0.0680519	0.0192366	0.956127	0.113064
	177	0.0723936	0.0195411	0.919851	0.108418
	178	0.0632221	0.0186572	0.942231	0.112038
	179	0.0847811	0.0187131	0.958477	0.113761
	180	0.0757582	0.0178682	0.938221	0.110902
	181	0.0692957	0.0158747	0.955808	0.113521
	182	0.0899338	0.016863	0.959682	0.113672
	183	0.0723119	0.0183128	0.945295	0.111567
	184	0.0710645	0.0181134	0.928484	0.109706
	185	0.0796713	0.0185105	0.959214	0.113429
	186	0.0788742	0.0177117	0.956368	0.113935
	187	0.0764409	0.0179581	0.934638	0.110939
	188	0.0785161	0.0190024	0.936173	0.111045
	189	0.0780217	0.0171341	0.943985	0.111215
	190	0.0676434	0.0182581	0.930276	0.109625
	191	0.0754953	0.017903	0.954002	0.112487
	192	0.0799711	0.0161988	0.956846	0.113252
	193	0.0853906	0.0172406	0.956937	0.113368
	194	0.0831413	0.0185701	0.935377	0.110281
	195	0.0835816	0.0174759	0.951288	0.112055
	196	0.0746258	0.0159119	0.948522	0.112442
	197	0.0722557	0.0156335	0.965149	0.113941
	198	0.0785718	0.017555	0.940847	0.111862
	199	0.0910552	0.0158111	0.961471	0.113629
	200	0.0765418	0.0178893	0.932271	0.110141
	201	0.077391	0.016493	0.947606	0.111208
	202	0.0873061	0.0201947	0.944167	0.110956
	203	0.0826995	0.0181557	0.953328	0.112558
	204	0.0840587	0.0165501	0.972623	0.114663
	205	0.0808991	0.0159166	0.952217	0.112754
	206	0.0816898	0.0200784	0.93106	0.109978
	207	0.0848314	0.0192727	0.940376	0.111207
	208	0.073915	0.0200481	0.940363	0.111104
	209	0.0964856	0.016823	0.941046	0.111164
	210	0.0866931	0.0199618	0.952371	0.112164
	211	0.0839247	0.0196599	0.952005	0.112885
	212	0.078172	0.020221	0.948189	0.111878
	213	0.0805861	0.0196577	0.934553	0.110667
	214	0.0875034	0.0182245	0.955993	0.113521
	215	0.081615	0.0211664	0.947709	0.112029
	216	0.0850373	0.0197246	0.938775	0.111462
	217	0.0836609	0.0189537	0.931239	0.110352
	218	0.0729377	0.021977	0.966618	0.114117
	219	0.0912581	0.0184376	0.942503	0.111187
	220	0.0838511	0.0192992	0.922454	0.1091
	221	0.0963782	0.0169352	0.949183	0.111779
	222	0.0894036	0.0168575	0.932003	0.110781
	223	0.0750293	0.0174912	0.930474	0.109535
	224	0.105447	0.0187066	0.946855	0.112045
	225	0.0958874	0.0198652	0.946538	0.111615
	226	0.0864235	0.0190718	0.95154	0.112074
	227	0.0782093	0.0214614	0.917106	0.108578
	228	0.0923021	0.0205506	0.935344	0.110222
	229	0.0895709	0.0160416	0.958751	0.112939
	230	0.0795961	0.020342	0.940628	0.110819
	231	0.0921232	0.0173119	0.927038	0.108957
	232	0.0874201	0.020032	0.924495	0.108788
	233	0.0836052	0.0189816	0.937519	0.11104
	234	0.0815495	0.0187618	0.951129	0.112555
	235	0.085841	0.0206288	0.922421	0.108626
	236	0.0799824	0.0198463	0.923019	0.108613
	237	0.0925234	0.0202193	0.934991	0.110254
	238	0.0811154	0.0176541	0.930053	0.110033
	239	0.0768061	0.0211234	0.945605	0.111837
	240	0.0834406	0.0210621	0.92854	0.110031
	241	0.0708125	0.0188065	0.929699	0.110519
	242	0.0889445	0.0175697	0.941674	0.111245
	243	0.0849149	0.0198638	0.943015	0.111671
	244	0.0985947	0.0204263	0.930436	0.109938
	245	0.0727942	0.0207643	0.929933	0.10995
	246	0.0860881	0.0211586	0.922002	0.108964
	247	0.0911678	0.0178181	0.938679	0.111293
	248	0.0808851	0.0239616	0.922586	0.108359
	249	0.0881976	0.0205208	0.914057	0.107586
	250	0.068698	0.0211051	0.927342	0.109217
	251	0.0884289	0.0174205	0.92437	0.109322
	252	0.0752887	0.0194236	0.920229	0.108887
	253	0.0916494	0.0202439	0.928389	0.110192
	254	0.0947358	0.0190728	0.920709	0.108454
	255	0.0886609	0.0186889	0.927096	0.109195
	256	0.0841256	0.0200834	0.911355	0.107359
	257	0.089858	0.0211097	0.943703	0.11175
	258	0.0881352	0.0200439	0.919458	0.107849
	259	0.0977813	0.0206209	0.937463	0.1107
	260	0.0956915	0.0211692	0.889798	0.104464
	261	0.0905753	0.0196261	0.944795	0.110576
	262	0.0850901	0.0175265	0.922991	0.108354
	263	0.0876202	0.021127	0.921482	0.108204
	264	0.0884861	0.0201497	0.927513	0.109266
	265	0.091398	0.0234558	0.908946	0.106425
	266	0.0937142	0.0203142	0.940014	0.110771
	267	0.0941137	0.0199062	0.931547	0.109514
	268	0.0887628	0.0216983	0.931717	0.109756
	269	0.0884103	0.0177747	0.925075	0.108569
	270	0.0818337	0.0199296	0.932422	0.109863
	271	0.0968567	0.0200364	0.927262	0.109099
	272	0.0834743	0.0203951	0.899248	0.106236
	273	0.100204	0.0182693	0.931696	0.109256
	274	0.0759991	0.0189792	0.930715	0.109344
	275	0.0986164	0.0213652	0.905221	0.106823
	276	0.0946762	0.0196025	0.938926	0.110606
	277	0.0942244	0.0195429	0.93694	0.109915
	278	0.0835058	0.0207505	0.921175	0.10846
	279	0.0940611	0.021581	0.933244	0.109981
	280	0.0945304	0.0220162	0.924711	0.10926
	281	0.0879728	0.0205004	0.935394	0.110177
	282	0.0794373	0.0213242	0.94586	0.111359
	283	0.102999	0.0211654	0.923383	0.108592
	284	0.0908044	0.0219189	0.931387	0.109381
	285	0.0945775	0.0244623	0.933866	0.110326
	286	0.0810857	0.0210162	0.925673	0.109136
	287	0.0901938	0.021093	0.927352	0.109363
	288	0.0879492	0.019413	0.928608	0.1092
	289	0.0822572	0.0214337	0.9344	0.110402
	290	0.0932851	0.0189912	0.933802	0.110123
	291	0.0868701	0.0224328	0.928611	0.109356
	292	0.090169	0.0206429	0.910845	0.106799
	293	0.1039	0.0220966	0.953277	0.112253
	294	0.0905149	0.0215261	0.925122	0.109909
	295	0.0814242	0.0204338	0.90884	0.106608
	296	0.0957485	0.0236807	0.916129	0.107587

## Sheet: FigS3a
PLL-HA, 0 mM MgCl₂			PLL-HA, 25 mM MgCl₂			PLL-HA, 50 mM MgCl₂			PLL-HA, 100 mM MgCl₂			PLL-HA, 150 mM MgCl₂			Crosslinked PLL-HA + PLL-FITC
Norm. time (s/µm²)	Norm. intensity	SEM	Norm. time (s/µm²)	Norm. intensity	SEM	Norm. time (s/µm²)	Norm. intensity	SEM	Norm. time (s/µm²)	Norm. intensity	SEM	Norm. time (s/µm²)	Norm. intensity	SEM	Norm. time (s/µm²)	Norm. intensity	SEM
0	1	0	0	1	0	0	1	0	0	1	0	0	1	0	0	1	0
0.00510605	0.962204	0.0117908	0.0155316	0.9447	0.0049	0.0190577	0.922665	0.00667712	0.0238571	0.902733	0.00805132	0.0178083	0.904781	0.00609326	0.0224666	0.99331	0.0115559
0.0102121	0.922398	0.00702044	0.0310631	0.896431	0.00694955	0.0381155	0.86885	0.0116803	0.0477141	0.83422	0.0120624	0.0356166	0.843506	0.00887166	0.0449332	0.95276	0.00673448
0.0153181	0.898853	0.00911874	0.0465947	0.852738	0.0070925	0.0571732	0.820576	0.0146941	0.0715712	0.78596	0.0139094	0.0534249	0.796948	0.0118074	0.0673998	0.939105	0.0161073
0.0204242	0.877539	0.0107853	0.0621262	0.822035	0.00853927	0.076231	0.780188	0.0153234	0.0954283	0.748022	0.014183	0.0712332	0.762985	0.0129097	0.0898664	0.929334	0.012264
0.0255302	0.869652	0.0121636	0.0776578	0.788999	0.00930189	0.0952887	0.747612	0.0159391	0.119285	0.725474	0.0137844	0.0890415	0.737278	0.0139012	0.112333	0.928266	0.0201259
0.0306363	0.854144	0.0115572	0.0931893	0.768299	0.00955416	0.114346	0.719073	0.0160857	0.143142	0.709207	0.013172	0.10685	0.717738	0.0139023	0.1348	0.916053	0.0223803
0.0357423	0.825019	0.0142904	0.108721	0.742229	0.00946819	0.133404	0.697025	0.015487	0.166999	0.6867	0.0127088	0.124658	0.703972	0.0141129	0.157266	0.925299	0.0223774
0.0408484	0.81728	0.0162545	0.124252	0.719297	0.0113281	0.152462	0.680254	0.0154006	0.190857	0.67423	0.0112546	0.142466	0.698214	0.0136659	0.179733	0.920961	0.0225581
0.0459544	0.804182	0.0138609	0.139784	0.700797	0.0129373	0.17152	0.666656	0.0142033	0.214714	0.662131	0.0116168	0.160275	0.688963	0.0127384	0.202199	0.88664	0.0222336
0.0510605	0.778255	0.0139859	0.155316	0.68623	0.0143153	0.190577	0.657013	0.013168	0.238571	0.657121	0.0119674	0.178083	0.688408	0.0136616	0.224666	0.91975	0.0247131
0.0561665	0.778695	0.0151066	0.170847	0.674908	0.01152	0.209635	0.646648	0.013049	0.262428	0.652505	0.0116901	0.195891	0.682753	0.0126717	0.247133	0.902119	0.0228013
0.0612725	0.769134	0.0148829	0.186379	0.662991	0.0114247	0.228693	0.638944	0.0127057	0.286285	0.649056	0.0100692	0.2137	0.6796	0.0124769	0.269599	0.908585	0.0229565
0.0663786	0.745131	0.0151044	0.20191	0.648381	0.0106831	0.247751	0.627202	0.0126576	0.310142	0.640193	0.00881824	0.231508	0.679026	0.0117995	0.292066	0.910025	0.0183512
0.0714846	0.741047	0.0144149	0.217442	0.639209	0.0103177	0.266808	0.621371	0.0124003	0.333999	0.633952	0.00950115	0.249316	0.677896	0.011417	0.314532	0.888738	0.0218062
0.0765907	0.727198	0.0151251	0.232973	0.632584	0.00965899	0.285866	0.615612	0.0114761	0.357856	0.633109	0.0100705	0.267125	0.6775	0.0112576	0.336999	0.902009	0.0203868
0.0816967	0.722535	0.0145721	0.248505	0.616062	0.00950894	0.304924	0.610425	0.0110388	0.381713	0.631892	0.00902253	0.284933	0.67576	0.0110099	0.359466	0.901183	0.022572
0.0868028	0.700263	0.01635	0.264036	0.611617	0.00918528	0.323982	0.60883	0.0103602	0.40557	0.632704	0.00937814	0.302741	0.6792	0.0115044	0.381932	0.89563	0.0205505
0.0919088	0.691201	0.0150158	0.279568	0.601666	0.0103773	0.343039	0.60206	0.0100682	0.429427	0.636945	0.00935284	0.32055	0.680539	0.0114535	0.404399	0.906597	0.0279281
0.0970149	0.690014	0.0158287	0.2951	0.600005	0.0089035	0.362097	0.595231	0.0100458	0.453284	0.64176	0.00853466	0.338358	0.683559	0.0109959	0.426865	0.902551	0.0275048
0.102121	0.687479	0.016133	0.310631	0.593528	0.00991123	0.381155	0.591367	0.010023	0.477141	0.643632	0.00986136	0.356166	0.681672	0.00987107	0.449332	0.914156	0.0217007
0.107227	0.681637	0.0178988	0.326163	0.593223	0.0103457	0.400213	0.58862	0.0102108	0.500998	0.646692	0.0101732	0.373974	0.683602	0.0105783	0.471799	0.926415	0.0220439
0.112333	0.667583	0.0186295	0.341694	0.590535	0.00901064	0.41927	0.590516	0.0102079	0.524855	0.649821	0.0097404	0.391783	0.686018	0.0102854	0.494265	0.93781	0.0280958
0.117439	0.660471	0.0197449	0.357226	0.585533	0.0097058	0.438328	0.589493	0.0100992	0.548713	0.649304	0.010812	0.409591	0.684304	0.00966707	0.516732	0.930562	0.0235169
0.122545	0.655629	0.0183542	0.372757	0.578737	0.00940057	0.457386	0.587113	0.0101792	0.57257	0.650908	0.0110401	0.427399	0.687346	0.00967686	0.539198	0.918231	0.0245663
0.127651	0.652323	0.0177224	0.388289	0.574095	0.0103944	0.476444	0.585723	0.00998123	0.596427	0.64948	0.0116219	0.445208	0.690098	0.00960533	0.561665	0.924904	0.035639
0.132757	0.658004	0.0182362	0.403821	0.576514	0.0101026	0.495501	0.584758	0.0100491	0.620284	0.652938	0.0107125	0.463016	0.695549	0.00946612	0.584132	0.92668	0.0396973
0.137863	0.649669	0.0183426	0.419352	0.568297	0.00992897	0.514559	0.585993	0.0106553	0.644141	0.655483	0.0107133	0.480824	0.695635	0.00917173	0.606598	0.932007	0.035501
0.142969	0.643647	0.0180819	0.434884	0.563954	0.0107861	0.533617	0.585703	0.01051	0.667998	0.65366	0.0121095	0.498633	0.700379	0.0093811	0.629065	0.930253	0.0306063
0.148075	0.639881	0.0178317	0.450415	0.559391	0.0104188	0.552675	0.584104	0.0111268	0.691855	0.652876	0.0120806	0.516441	0.698509	0.00899564	0.651531	0.932682	0.0296174
0.153181	0.633156	0.0184998	0.465947	0.557165	0.0117006	0.571732	0.58364	0.0110214	0.715712	0.654561	0.012927	0.534249	0.700568	0.00911032	0.673998	0.91899	0.0306797
0.158287	0.612673	0.0190027	0.481478	0.555065	0.0128233	0.59079	0.585537	0.0109517	0.739569	0.664995	0.0140912	0.552058	0.704883	0.0088255	0.696465	0.91885	0.0398734
0.163393	0.61192	0.0178423	0.49701	0.554622	0.0122203	0.609848	0.586263	0.0114515	0.763426	0.665169	0.0136683	0.569866	0.706581	0.0097825	0.718931	0.92343	0.0470293
0.168499	0.614194	0.0195809	0.512541	0.550345	0.0120592	0.628906	0.585797	0.0109602	0.787283	0.662397	0.0139346	0.587674	0.707544	0.00933648	0.741398	0.943904	0.0403992
0.173606	0.609932	0.0177364	0.528073	0.545251	0.0122551	0.647963	0.588622	0.0105846	0.81114	0.66882	0.0146272	0.605483	0.710445	0.00916052	0.763864	0.960041	0.0361873
0.178712	0.601665	0.0180914	0.543605	0.543657	0.0122732	0.667021	0.591095	0.0116291	0.834997	0.671008	0.0153942	0.623291	0.7142	0.0103805	0.786331	0.950762	0.0329264
0.183818	0.598971	0.0185718	0.559136	0.544593	0.0110517	0.686079	0.595285	0.0116696	0.858854	0.672563	0.0149979	0.641099	0.717637	0.00997026	0.808798	0.945849	0.0334851
0.188924	0.595653	0.0207308	0.574668	0.540801	0.0107008	0.705137	0.599085	0.0118992	0.882711	0.680566	0.0172311	0.658907	0.720153	0.00988536	0.831264	0.934764	0.0362746
0.19403	0.587672	0.0197409	0.590199	0.534835	0.0114674	0.724194	0.596995	0.0116571	0.906569	0.677744	0.0173954	0.676716	0.726586	0.0100548	0.853731	0.940484	0.0383273
0.199136	0.578613	0.0192601	0.605731	0.538484	0.0107824	0.743252	0.597554	0.0122147	0.930426	0.67281	0.0175763	0.694524	0.724996	0.0104207	0.876197	0.947737	0.0457397
0.204242	0.579515	0.0189134	0.621262	0.538766	0.0104538	0.76231	0.599714	0.012464	0.954283	0.677863	0.0174838	0.712332	0.730652	0.0103839	0.898664	0.956397	0.0446148
0.209348	0.573867	0.0210474	0.636794	0.538127	0.0113711	0.781368	0.602364	0.0126274	0.97814	0.681798	0.0171059	0.730141	0.733	0.0113572	0.921131	0.955799	0.0437202
0.214454	0.570549	0.0190597	0.652325	0.539955	0.0127096	0.800425	0.606314	0.0130562	1.002	0.685809	0.0176131	0.747949	0.734103	0.0106297	0.943597	0.959235	0.0460454
0.21956	0.570821	0.0196648	0.667857	0.536217	0.00994774	0.819483	0.609357	0.0126759	1.02585	0.691906	0.0182826	0.765757	0.737683	0.0103989	0.966064	0.986912	0.0535981
0.224666	0.568265	0.0179685	0.683389	0.534505	0.00974692	0.838541	0.612125	0.0126334	1.04971	0.693836	0.0183462	0.783566	0.741788	0.0106907	0.98853	0.99259	0.0598397
0.229772	0.573194	0.0184913	0.69892	0.54512	0.0113234	0.857599	0.612742	0.0132524	1.07357	0.698582	0.0183554	0.801374	0.741692	0.010937	1.011	0.974336	0.0522991
0.234878	0.562715	0.0184896	0.714452	0.551342	0.0115253	0.876656	0.615857	0.012997	1.09743	0.695261	0.0180132	0.819182	0.747108	0.0107864	1.03346	0.963645	0.0487359
0.239984	0.563006	0.0195622	0.729983	0.548108	0.0119283	0.895714	0.615069	0.0128037	1.12128	0.696668	0.0183957	0.836991	0.75158	0.010856	1.05593	0.96387	0.0446108
0.24509	0.564848	0.0196067	0.745515	0.548239	0.0127967	0.914772	0.617044	0.0134421	1.14514	0.709984	0.0184901	0.854799	0.751187	0.0115842	1.0784	0.970536	0.0397375
0.250196	0.559445	0.0196012	0.761046	0.546829	0.0133069	0.93383	0.622845	0.0141409	1.169	0.707684	0.0184902	0.872607	0.754771	0.0129198	1.10086	0.97501	0.038823
0.255302	0.559048	0.0189876	0.776578	0.54388	0.0126046	0.952887	0.626495	0.0148027	1.19285	0.705884	0.0191295	0.890415	0.758461	0.0119802	1.12333	0.989626	0.0542486
0.260408	0.548593	0.0193644	0.792109	0.549969	0.0137479	0.971945	0.628491	0.0146173	1.21671	0.709316	0.0194325	0.908224	0.759178	0.0115999	1.1458	0.994009	0.0538977
0.265514	0.555375	0.0204401	0.807641	0.553102	0.0144009	0.991003	0.629835	0.0147172				0.926032	0.765432	0.0124828	1.16826	0.977099	0.0496152
0.27062	0.542956	0.0179245	0.823173	0.553446	0.0132575	1.01006	0.631975	0.0151563				0.94384	0.765942	0.0119855	1.19073	0.967166	0.047333
0.275726	0.536593	0.0186148	0.838704	0.556883	0.0141626	1.02912	0.632382	0.0142656				0.961649	0.768718	0.012052	1.2132	0.950772	0.0486535
0.280832	0.539036	0.0198689	0.854236	0.560916	0.0165847	1.04818	0.634528	0.0148924				0.979457	0.775582	0.0132923
0.285939	0.538667	0.0194349	0.869767	0.565934	0.0164505	1.06723	0.638894	0.0161306				0.997265	0.77805	0.0136517
0.291045	0.535184	0.0196754	0.885299	0.566444	0.0173423	1.08629	0.638574	0.014995				1.01507	0.781925	0.0136856
0.296151	0.539855	0.0200863	0.90083	0.572131	0.0187357	1.10535	0.639779	0.0147284				1.03288	0.782859	0.0144309
0.301257	0.527857	0.0188799	0.916362	0.577182	0.0205301	1.12441	0.641884	0.0155121				1.05069	0.788914	0.0138174
0.306363	0.546289	0.0207337	0.931893	0.579391	0.0225084	1.14346	0.6446	0.0160374				1.0685	0.785996	0.0132212
0.311469	0.539852	0.0200821	0.947425	0.576734	0.022628	1.16252	0.647762	0.0163579				1.08631	0.790102	0.013454
0.316575	0.539304	0.0192074	0.962957	0.583649	0.0250579	1.18158	0.650555	0.0168345				1.10412	0.789513	0.0134315
0.321681	0.53192	0.0191564	0.978488	0.588455	0.0260969	1.20064	0.653937	0.0170297				1.12192	0.791701	0.0131113
0.326787	0.531344	0.0173286	0.99402	0.587908	0.0251413							1.13973	0.795648	0.0130623
0.331893	0.53335	0.0183171	1.00955	0.589852	0.0239491							1.15754	0.796823	0.0129529
0.336999	0.539476	0.0183792	1.02508	0.590049	0.0238305							1.17535	0.799017	0.0144195
0.342105	0.533916	0.01861	1.04061	0.588152	0.0247446							1.19316	0.803466	0.014566
0.347211	0.536591	0.0180054	1.05615	0.589248	0.0250035							1.21097	0.804492	0.0142849
0.352317	0.532885	0.0184824	1.07168	0.589542	0.0262814
0.357423	0.529332	0.0190624	1.08721	0.588014	0.024587
0.362529	0.528285	0.0189197	1.10274	0.588271	0.0229981
0.367635	0.528075	0.0198507	1.11827	0.586147	0.0235825
0.372741	0.524232	0.0196265	1.1338	0.590612	0.0236253
0.377847	0.534651	0.0201978	1.14934	0.59065	0.0240912
0.382953	0.524617	0.0198844	1.16487	0.590162	0.0240506
0.388059	0.53551	0.0201106	1.1804	0.58887	0.022476
0.393165	0.522439	0.0185618	1.19593	0.590218	0.0218187
0.398272	0.515782	0.0183801	1.21146	0.591565	0.021963
0.403378	0.517351	0.0182122
0.408484	0.515993	0.018895
0.41359	0.521817	0.0179587
0.418696	0.518982	0.0171268
0.423802	0.522117	0.017928
0.428908	0.51885	0.0179254
0.434014	0.511886	0.0179702
0.43912	0.501706	0.0177982
0.444226	0.521167	0.0181819
0.449332	0.520887	0.0178154
0.454438	0.513274	0.0174819
0.459544	0.515369	0.0177057
0.46465	0.522572	0.0194666
0.469756	0.518393	0.0200546
0.474862	0.517142	0.0194203
0.479968	0.512744	0.0195178
0.485074	0.509946	0.0172675
0.49018	0.509923	0.0187543
0.495286	0.515052	0.0197965
0.500392	0.511217	0.0198217
0.505498	0.515152	0.0186122
0.510605	0.517875	0.0174497
0.515711	0.509757	0.0185126
0.520817	0.511339	0.0167247
0.525923	0.508676	0.0183962
0.531029	0.521266	0.0186282
0.536135	0.519577	0.018287
0.541241	0.518047	0.0197003
0.546347	0.520673	0.0184141
0.551453	0.521662	0.0192415
0.556559	0.512366	0.018021
0.561665	0.512961	0.0179686
0.566771	0.52129	0.0197636
0.571877	0.515877	0.0192836
0.576983	0.51951	0.0189986
0.582089	0.508688	0.0175438
0.587195	0.507303	0.0169961
0.592301	0.504194	0.0178906
0.597407	0.508121	0.0172438
0.602513	0.51785	0.0184018
0.607619	0.506584	0.0176078
0.612725	0.497614	0.0164237
0.617831	0.510896	0.0180186
0.622937	0.511884	0.0193836
0.628044	0.510368	0.0191037
0.63315	0.504934	0.0215471
0.638256	0.51125	0.0197822
0.643362	0.520813	0.0213377
0.648468	0.504512	0.0200083
0.653574	0.511005	0.0209812
0.65868	0.517366	0.0220132
0.663786	0.514922	0.0208941
0.668892	0.512223	0.0198511
0.673998	0.521315	0.0209152
0.679104	0.518605	0.020856
0.68421	0.517617	0.0231534
0.689316	0.517943	0.0232288
0.694422	0.51942	0.023242
0.699528	0.524562	0.0234522
0.704634	0.521129	0.0205601
0.70974	0.508375	0.0241503
0.714846	0.510135	0.0212489
0.719952	0.511939	0.0213442
0.725058	0.517697	0.0247562
0.730164	0.510286	0.0208616
0.73527	0.518298	0.021631
0.740377	0.508488	0.0261918
0.745483	0.510321	0.0234961
0.750589	0.511644	0.0235109
0.755695	0.499385	0.021175
0.760801	0.509289	0.02323
0.765907	0.523364	0.0237967
0.771013	0.527242	0.0246594
0.776119	0.519981	0.0221271
0.781225	0.515728	0.0228758
0.786331	0.499842	0.0227068
0.791437	0.506475	0.0221045
0.796543	0.504123	0.0204869
0.801649	0.496722	0.0207836
0.806755	0.515831	0.0219277
0.811861	0.514085	0.0226949
0.816967	0.499332	0.0217844
0.822073	0.499212	0.0243735
0.827179	0.489757	0.0189448
0.832285	0.503704	0.020577
0.837391	0.504378	0.0197114
0.842497	0.499603	0.0208204
0.847603	0.495847	0.0200068
0.85271	0.48625	0.020568
0.857816	0.480658	0.0191439
0.862922	0.486581	0.0188832
0.868028	0.482853	0.0229235
0.873134	0.492412	0.0228266
0.87824	0.498857	0.0227605
0.883346	0.492338	0.0214421
0.888452	0.500595	0.0202292
0.893558	0.500807	0.0214087
0.898664	0.495352	0.0213415
0.90377	0.494965	0.0200731
0.908876	0.497516	0.0199172
0.913982	0.501205	0.020229
0.919088	0.479272	0.0202825
0.924194	0.484329	0.0189426
0.9293	0.496523	0.0212373
0.934406	0.493411	0.02111
0.939512	0.504344	0.0239824
0.944618	0.501719	0.0234982
0.949724	0.505463	0.0245853
0.95483	0.496806	0.0222786
0.959936	0.49889	0.0215432
0.965043	0.505398	0.0256509
0.970149	0.509891	0.0263653
0.975255	0.502154	0.023931
0.980361	0.491302	0.0228005
0.985467	0.498194	0.0247889
0.990573	0.502931	0.0251236
0.995679	0.508583	0.0295299
1.00078	0.498472	0.0289981
1.00589	0.500442	0.0235042
1.011	0.506589	0.0288746
1.0161	0.499605	0.0214224
1.02121	0.508989	0.0241384
1.02632	0.503731	0.0222541
1.03142	0.505773	0.0225656
1.03653	0.510165	0.0241179
1.04163	0.507006	0.0241574
1.04674	0.500718	0.0232349
1.05185	0.501579	0.0229151
1.05695	0.501568	0.0259532
1.06206	0.50248	0.0257502
1.06716	0.497204	0.0213073
1.07227	0.497069	0.028224
1.07738	0.509243	0.0272996
1.08248	0.511005	0.0289915
1.08759	0.514899	0.0308545
1.09269	0.503132	0.0242872
1.0978	0.501712	0.0243866
1.10291	0.50477	0.0263598
1.10801	0.496982	0.0279373
1.11312	0.501268	0.0225951
1.11822	0.497878	0.0229036
1.12333	0.501824	0.0269574
1.12844	0.503147	0.0265504
1.13354	0.505911	0.0252979
1.13865	0.509655	0.0255279
1.14375	0.503931	0.0241608
1.14886	0.487316	0.0226181
1.15397	0.494202	0.020332
1.15907	0.5041	0.0252411
1.16418	0.49175	0.0214885
1.16928	0.497614	0.0202342
1.17439	0.511938	0.0276755
1.1795	0.508907	0.0297156
1.1846	0.507259	0.0246114
1.18971	0.509143	0.0248548
1.19481	0.514049	0.031918
1.19992	0.499924	0.0261151
1.20503	0.50098	0.0271865

## Sheet: FigS3b
PLL-FITC	Time (s)	bleached half	bleached half, SEM	non-bleached half	non-bleached half, SEM
in buffer	0	0	3.30591e-18	1	0
	0.121	0.0556736	0.038302	0.997663	0.0652607
	0.242	0.0750466	0.0248595	0.964759	0.0294853
	0.363	0.13418	0.04197	0.965596	0.0247515
	0.484	0.119345	0.0268197	0.903421	0.0425159
	0.605	0.191045	0.0139401	0.911281	0.0478913
	0.726	0.213962	0.0288824	0.949863	0.027323
	0.847	0.247523	0.0245325	0.899475	0.0402417
	0.968	0.290176	0.0546604	0.957043	0.0646438
	1.089	0.265417	0.0226217	0.937445	0.0481525
	1.21	0.331595	0.0116844	0.907946	0.0667032
	1.331	0.323516	0.0125525	0.892498	0.0632806
	1.452	0.358384	0.0206732	0.909601	0.00242527
	1.573	0.339037	0.0313352	0.908219	0.0182237
	1.694	0.421165	0.0520644	0.937324	0.0294739
	1.815	0.404683	0.0087417	0.910091	0.0496119
	1.936	0.448451	0.0749476	0.963117	0.0222798
	2.057	0.458853	0.0397766	0.955663	0.0386483
	2.178	0.480601	0.0424136	0.912305	0.020814
	2.299	0.491715	0.0245798	0.944796	0.0375231
	2.42	0.509943	0.0384374	0.937123	0.0396437
	2.541	0.50918	0.0217147	0.908358	0.0381555
	2.662	0.523539	0.0125224	0.879161	0.0283468
	2.783	0.552347	0.0371925	0.9175	0.0629626
	2.904	0.550091	0.0289233	0.902133	0.0285501
	3.025	0.554226	0.0623272	0.906902	0.0331706
	3.146	0.564527	0.0214955	0.88339	0.0473517
	3.267	0.6268	0.0418696	0.908941	0.0296516
	3.388	0.577644	0.022824	0.88448	0.0534576
	3.509	0.583819	0.0302274	0.888716	0.0475009
	3.63	0.585825	0.0104357	0.866654	0.0612118
	3.751	0.655279	0.0138744	0.944098	0.0247782
	3.872	0.654176	0.0088948	0.937786	0.0184643
	3.993	0.633005	0.0565239	0.905103	0.0425032
	4.114	0.675534	0.0683588	0.951244	0.0305502
	4.235	0.683884	0.0388696	0.971168	0.0651348
	4.356	0.68845	0.0367496	0.929972	0.0623592
	4.477	0.69773	0.0195656	0.878585	0.0554466
	4.598	0.643564	0.0511819	0.908813	0.035246
	4.719	0.652981	0.0304443	0.874622	0.0784239
	4.84	0.691358	0.0254971	0.913811	0.0426227
	4.961	0.699105	0.0249105	0.904162	0.0938846
	5.082	0.718236	0.0290217	0.937712	0.0475237
	5.203	0.7472	0.0341812	0.925553	0.0259228
	5.324	0.703209	0.00550739	0.923643	0.00540228
	5.445	0.671948	0.0151053	0.875587	0.0671172
	5.566	0.722578	0.0123308	0.915497	0.0119661
	5.687	0.705578	0.0344677	0.871028	0.0380167
	5.808	0.71933	0.0357123	0.912366	0.0493467
	5.929	0.77057	0.0316216	0.961782	0.0353906
	6.05	0.755366	0.0416151	0.904642	0.0269445
	6.171	0.735935	0.0666975	0.886995	0.0444307
	6.292	0.756463	0.0265331	0.925564	0.0259113
	6.413	0.747655	0.0458723	0.921332	0.063485
	6.534	0.787553	0.0945345	0.956535	0.0355362
	6.655	0.811542	0.042835	0.939276	0.00169947
	6.776	0.787933	0.0580462	0.922711	0.0248784
	6.897	0.773133	0.0220988	0.964124	0.0286436
	7.018	0.778796	0.036925	0.902309	0.0140772
	7.139	0.77788	0.0141759	0.91798	0.0314222
	7.26	0.7568	0.0250343	0.931478	0.00864731
	7.381	0.798034	0.0311501	0.9246	0.0309541
	7.502	0.749329	0.0446992	0.884766	0.0105234
	7.623	0.852382	0.0214042	0.9998	0.0441647
	7.744	0.753138	0.00617678	0.856163	0.0386868
	7.865	0.796324	0.0608786	0.938094	0.025658
	7.986	0.801059	0.00831783	0.909848	0.0366922
	8.107	0.825374	0.0385314	0.976063	0.0398224
	8.228	0.819944	0.0322735	0.91037	0.0096825
	8.349	0.750216	0.0247305	0.85645	0.0690331
	8.47	0.838386	0.0685798	0.931011	0.0199991
	8.591	0.8898	0.0268212	0.952084	0.0289325
	8.712	0.787411	0.0219078	0.910262	0.032216
	8.833	0.855438	0.0352272	0.918949	0.0234533
	8.954	0.823998	0.0192659	0.907597	0.031683
	9.075	0.792307	0.0281947	0.858073	0.0262715
	9.196	0.837295	0.0467968	0.931652	0.0124864
	9.317	0.841848	0.0838334	0.925337	0.023262
	9.438	0.861762	0.00752381	0.937269	0.0221726
	9.559	0.857067	0.0423802	0.93888	0.029818
	9.68	0.886342	0.0785184	0.956832	0.0702606
	9.801	0.819854	0.0314573	0.891225	0.0277117
	9.922	0.87744	0.03683	0.945374	0.00703583
	10.043	0.869604	0.0223332	0.931425	0.052422
	10.164	0.857391	0.0375708	0.909144	0.0268845
	10.285	0.87801	0.0579013	0.932439	0.0773938
	10.406	0.846907	0.0142995	0.913006	0.0255767
	10.527	0.885606	0.0878171	0.938023	0.0321624
	10.648	0.840659	0.0277006	0.899297	0.0214689
	10.769	0.851338	0.0291562	0.916798	0.0329556
	10.89	0.874738	0.0479238	0.947069	0.0210537
	11.011	0.903341	0.0422173	0.975616	0.00400229
	11.132	0.885124	0.0291407	0.939288	0.0305487
	11.253	0.907955	0.0515209	0.958743	0.0298622
	11.374	0.893377	0.0720241	0.977354	0.0499519
	11.495	0.851336	0.00904525	0.91946	0.0139554
	11.616	0.91954	0.0918508	0.970988	0.0230988
	11.737	0.875376	0.0270719	0.914264	0.0306521
	11.858	0.902636	0.0838634	0.937262	0.0414539
	11.979	0.855215	0.0197402	0.937563	0.0207756
	12.1	0.905498	0.0632731	0.902898	0.0406613
	12.221	0.893896	0.0157073	0.931708	0.0508453
	12.342	0.928356	0.0618978	0.945257	0.0242009
	12.463	0.923075	0.0666847	0.958073	0.0429423
	12.584	0.90128	0.0317453	0.933243	0.0298909
	12.705	0.884035	0.0740771	0.941013	0.0329791
	12.826	0.899118	0.0380852	0.937095	0.0213691
	12.947	0.928261	0.0617759	0.940467	0.0290416
	13.068	0.915014	0.0849604	0.917806	0.0134552
	13.189	0.936231	0.0512908	0.981164	0.0181549
	13.31	0.901756	0.0442607	0.943012	0.0110389
	13.431	0.905911	0.0174274	0.937633	0.00994672
	13.552	0.936812	0.0559901	0.954919	0.0255006
	13.673	0.935451	0.0574144	0.949644	0.027218
	13.794	0.908301	0.0253678	0.967277	0.0113261
	13.915	0.951609	0.076251	0.950321	0.055853
	14.036	0.915274	0.0406777	0.929963	0.0313291
	14.157	0.95598	0.0246685	0.955937	0.0055688
	14.278	0.921085	0.0457772	0.943281	0.0445017
	14.399	0.884842	0.0385224	0.912794	0.0530298
	14.52	0.933119	0.0327384	0.969802	0.0523525
	14.641	0.937076	0.0754066	0.987952	0.03983
	14.762	0.971631	0.0550906	0.976598	0.0321102
	14.883	0.994729	0.0625413	1.02153	0.038399
	15.004	0.968137	0.0548627	0.968503	0.0232353
	15.125	0.993895	0.0632773	0.990314	0.031818
	15.246	0.948612	0.0425737	0.974803	0.0257134
	15.367	0.958057	0.0317015	0.961258	0.0265889
	15.488	0.94828	0.0236445	0.989476	0.00866001
	15.609	0.955115	0.0387845	1.00754	0.0677682
	15.73	0.946114	0.0793437	0.943	0.0272356
	15.851	0.995292	0.0459617	1.0047	0.0170477
	15.972	0.917394	0.0327682	0.933734	0.0146959
	16.093	0.931182	0.0505819	0.963443	0.0392117
	16.214	0.940618	0.0561883	0.929283	0.0289139
	16.335	0.97358	0.0703519	0.986327	0.0688605
	16.456	0.918395	0.0532193	0.937899	0.0350353
	16.577	0.987117	0.0535822	0.986345	0.0397
	16.698	0.96943	0.0585581	0.937915	0.0630784
	16.819	0.96823	0.0746037	0.971344	0.0236093
	16.94	0.932636	0.0512997	0.940375	0.0542219
	17.061	0.927416	0.0420109	0.941887	0.0117088
	17.182	0.967899	0.0474144	0.989482	0.0400314
	17.303	0.969193	0.0288217	0.946546	0.00409904
	17.424	0.971634	0.0933383	0.945453	0.0251806
	17.545	0.950807	0.0346643	0.946719	0.0106109
	17.666	0.972256	0.0571052	1.00158	0.0738048
	17.787	0.985893	0.0306094	0.982103	0.0212487

## Sheet: FigS4a
PEG/dextran	Time (s)	bleached half	bleached half, SEM	non-bleached half	non-bleached half, SEM
	0	0	0	1	0.125
	1.5625	0.0365203	0.0097954	0.99079	0.123352
	3.125	0.065631	0.0132621	0.987652	0.122347
	4.6875	0.0738761	0.0161697	0.970671	0.12029
	6.25	0.0893962	0.0163409	0.963978	0.119741
	7.8125	0.104036	0.0184846	0.954283	0.117983
	9.375	0.117818	0.018589	0.951511	0.11744
	10.9375	0.121169	0.0209129	0.946383	0.116676
	12.5	0.136333	0.0211977	0.939738	0.115398
	14.0625	0.135737	0.021926	0.923046	0.113216
	15.625	0.143935	0.0241045	0.920961	0.112872
	17.1875	0.15349	0.0237962	0.912997	0.111706
	18.75	0.158052	0.0244528	0.902615	0.109289
	20.3125	0.16903	0.0261053	0.908942	0.110785
	21.875	0.174632	0.0259492	0.892628	0.107957
	23.4375	0.17332	0.027063	0.88989	0.108196
	25	0.184753	0.0269733	0.884133	0.107224
	26.5625	0.190386	0.0272548	0.873521	0.104898
	28.125	0.194963	0.0290035	0.87117	0.105051
	29.6875	0.208988	0.0283729	0.876755	0.105513
	31.25	0.207728	0.0283245	0.859155	0.103112
	32.8125	0.21462	0.0291232	0.857217	0.102774
	34.375	0.211918	0.0301684	0.849158	0.101792
	35.9375	0.224539	0.0299223	0.84982	0.101772
	37.5	0.223452	0.0304024	0.836369	0.100085
	39.0625	0.234178	0.0307207	0.834591	0.0992181
	40.625	0.23468	0.0313905	0.834448	0.0997198
	42.1875	0.239112	0.0315658	0.822491	0.0981611
	43.75	0.247932	0.0324134	0.82548	0.0981974
	45.3125	0.245362	0.0322058	0.817236	0.0969778
	46.875	0.256621	0.032014	0.814978	0.0968914
	48.4375	0.251096	0.0332585	0.804471	0.0955224
	50	0.253698	0.0333867	0.796719	0.0944134
	51.5625	0.25939	0.0338763	0.799147	0.0950719
	53.125	0.259453	0.033824	0.785394	0.0926232
	54.6875	0.270037	0.0338831	0.797283	0.0948433
	56.25	0.27148	0.0343478	0.785357	0.0928956
	57.8125	0.270016	0.0342725	0.780487	0.0922341
	59.375	0.278809	0.0355599	0.778436	0.0919716
	60.9375	0.278757	0.0359094	0.772268	0.0910888
	62.5	0.283522	0.0357343	0.768004	0.0905525
	64.0625	0.288041	0.036248	0.76534	0.0899474
	65.625	0.295677	0.0364161	0.767287	0.0902556
	67.1875	0.299882	0.0367688	0.765675	0.0903258
	68.75	0.295104	0.0370523	0.757273	0.0888679
	70.3125	0.302465	0.0372	0.756587	0.0890033
	71.875	0.305035	0.0378541	0.752589	0.0884952
	73.4375	0.311855	0.0380248	0.748248	0.0878123
	75	0.309427	0.0378706	0.743106	0.0869726
	76.5625	0.31712	0.0385968	0.74563	0.0873723
	78.125	0.316909	0.0385399	0.733679	0.085946
	79.6875	0.320108	0.0389381	0.742551	0.0870828
	81.25	0.322015	0.0387434	0.731456	0.085783
	82.8125	0.327211	0.0394767	0.732203	0.0858677
	84.375	0.327891	0.0398216	0.730083	0.085684
	85.9375	0.330183	0.0399976	0.718859	0.0839962
	87.5	0.333933	0.0401593	0.725813	0.0852453
	89.0625	0.337553	0.0405694	0.719672	0.0841765
	90.625	0.336664	0.0406735	0.712126	0.0833483
	92.1875	0.344551	0.0410549	0.716669	0.0838468
	93.75	0.348252	0.0416696	0.715526	0.0836773
	95.3125	0.347562	0.0417753	0.708384	0.0827474
	96.875	0.34901	0.0416789	0.701907	0.0820029
	98.4375	0.352988	0.0423578	0.702757	0.0821151
	100	0.356624	0.0424982	0.705655	0.082458
	101.562	0.355033	0.042485	0.696939	0.081385
	103.125	0.358056	0.0429995	0.699554	0.0817167
	104.688	0.361676	0.0428572	0.692902	0.0809273
	106.25	0.367441	0.0434172	0.695935	0.0813205
	107.812	0.36549	0.0436659	0.689052	0.0804653
	109.375	0.36409	0.0433234	0.682852	0.0797412
	110.938	0.36778	0.0436007	0.682124	0.0796549
	112.5	0.378289	0.0445079	0.687607	0.0802987
	114.062	0.373612	0.0444853	0.681456	0.0795846
	115.625	0.372601	0.0440872	0.67793	0.0791664
	117.188	0.378517	0.0445692	0.680281	0.0794469
	118.75	0.385076	0.0451752	0.674122	0.0787279
	120.312	0.382413	0.044901	0.666353	0.0778345
	121.875	0.38977	0.0457286	0.673587	0.078658
	123.438	0.389977	0.0459163	0.672074	0.0784842
	125	0.393925	0.0463996	0.671458	0.0784096
	126.562	0.394303	0.0462083	0.668045	0.0780276
	128.125	0.395784	0.0464331	0.665237	0.0776834
	129.688	0.401276	0.0470787	0.664002	0.0775388
	131.25	0.397677	0.0466725	0.666013	0.0777838
	132.812	0.396641	0.0465592	0.659942	0.077081
	134.375	0.405723	0.0475022	0.65938	0.0770008
	135.938	0.399732	0.0468428	0.644247	0.0753498
	137.5	0.406581	0.0475608	0.65681	0.0766998
	139.062	0.413987	0.0483833	0.657223	0.0767498
	140.625	0.408484	0.0478119	0.643004	0.0752175
	142.188	0.408176	0.0477527	0.649269	0.0758414
	143.75	0.414108	0.0484016	0.649717	0.0758752
	145.312	0.422836	0.0494041	0.651002	0.0760248
	146.875	0.41292	0.0483837	0.639101	0.074745
	148.438	0.423542	0.049534	0.647822	0.0756493
	150	0.431826	0.050451	0.640837	0.0749255
	151.562	0.431981	0.0504466	0.646894	0.0755436
	153.125	0.421951	0.0493078	0.637903	0.0744982
	154.688	0.425734	0.0497345	0.63974	0.07475
	156.25	0.430613	0.0502938	0.637051	0.0745815
	157.812	0.4325	0.050517	0.639799	0.074755
	159.375	0.435379	0.0508522	0.633959	0.0740928
	160.938	0.440226	0.0514143	0.632564	0.0739718
	162.5	0.438721	0.0512317	0.629197	0.0736993
	164.062	0.43937	0.0513324	0.631949	0.0738777
	165.625	0.437115	0.051045	0.626073	0.07325
	167.188	0.445603	0.0520429	0.629243	0.0735987
	168.75	0.448903	0.0524442	0.629025	0.0735509
	170.312	0.446608	0.0521639	0.625875	0.0732264
	171.875	0.44729	0.0522499	0.621066	0.0728572
	173.438	0.446022	0.0521084	0.620526	0.0726353
	175	0.446488	0.0521758	0.621328	0.0727688
	176.562	0.44533	0.0520038	0.616275	0.0721579
	178.125	0.449861	0.0525723	0.614894	0.0720977
	179.688	0.45378	0.0530451	0.617004	0.0722908
	181.25	0.458026	0.0536118	0.615453	0.0722771
	182.812	0.459247	0.0537687	0.611179	0.0715424
	184.375	0.452601	0.0528951	0.611873	0.0716734
	185.938	0.462208	0.0540418	0.615659	0.0721303
	187.5	0.462822	0.0542699	0.614838	0.0718566
	189.062	0.454483	0.0531347	0.606343	0.0710651
	190.625	0.466339	0.0546371	0.611724	0.0715951
	192.188	0.463375	0.0543133	0.609727	0.0713676
	193.75	0.464988	0.0544816	0.608063	0.0712324
	195.312	0.471495	0.0552534	0.608247	0.0711595
	196.875	0.464703	0.0544528	0.603508	0.0706714
	198.438	0.461027	0.0539343	0.591351	0.0694888
	200	0.474936	0.0557372	0.604686	0.0709189

## Sheet: FigS4b
DDX4-YFP/PEG	Time (s)	bleached half	bleached half, SEM	non-bleached half	non-bleached half, SEM
	0	0	0	1	0
	1.31901	0.0815024	0.0134454	0.991309	0.00708087
	2.63802	0.127609	0.0206865	0.967613	0.00707596
	3.95703	0.175799	0.0276827	0.959496	0.00969882
	5.27604	0.204675	0.0325305	0.947545	0.0117551
	6.59505	0.216686	0.0339857	0.94039	0.0145115
	7.91405	0.244448	0.0356111	0.93086	0.00863892
	9.23306	0.255657	0.0358801	0.919289	0.0130096
	10.5521	0.268268	0.0364504	0.91903	0.0124359
	11.8711	0.285487	0.035377	0.918082	0.0152503
	13.1901	0.30235	0.0359287	0.911208	0.0139127
	14.5091	0.31508	0.0369926	0.901768	0.0183863
	15.8281	0.322736	0.038875	0.902658	0.0178297
	17.1471	0.332308	0.0384558	0.890214	0.0185308
	18.4661	0.348327	0.0398783	0.88953	0.0230454
	19.7851	0.350741	0.0395025	0.885119	0.0196925
	21.1041	0.362248	0.0373994	0.869552	0.0225943
	22.4232	0.36544	0.0395516	0.867351	0.0258114
	23.7422	0.370583	0.0385862	0.870466	0.0234141
	25.0612	0.379541	0.0399057	0.866127	0.0245738
	26.3802	0.382669	0.0373303	0.863538	0.0263482
	27.6992	0.397289	0.038528	0.864081	0.0252376
	29.0182	0.394756	0.0369787	0.848962	0.0262987
	30.3372	0.398262	0.03665	0.847804	0.0267218
	31.6562	0.400707	0.0370594	0.84426	0.0275234
	32.9752	0.401378	0.0349392	0.833309	0.0314036
	34.2942	0.399715	0.0358207	0.830951	0.0307517
	35.6132	0.404916	0.0365362	0.827946	0.0305596
	36.9323	0.406334	0.0364406	0.822857	0.0355814
	38.2513	0.410791	0.0363068	0.823838	0.0336652
	39.5703	0.41476	0.0366394	0.814843	0.0347509
	40.8893	0.419535	0.0390156	0.826768	0.0372411
	42.2083	0.42567	0.0369146	0.820926	0.0350378
	43.5273	0.427299	0.0371601	0.822815	0.0351514
	44.8463	0.425988	0.0371813	0.812967	0.0397523
	46.1653	0.428029	0.0364312	0.814091	0.0367413
	47.4843	0.43592	0.0388711	0.814993	0.0410998
	48.8033	0.43896	0.0411394	0.806268	0.0356714
	50.1223	0.442695	0.0428288	0.812871	0.0391302
	51.4414	0.43374	0.0377028	0.801382	0.0422921
	52.7604	0.438048	0.0390882	0.797971	0.0404906
	54.0794	0.438089	0.0370765	0.799469	0.0401827
	55.3984	0.439372	0.0390986	0.788451	0.0415586
	56.7174	0.442566	0.0401729	0.791352	0.0376077
	58.0364	0.445159	0.0350162	0.792454	0.0442104
	59.3554	0.444353	0.0362049	0.783031	0.0437546
	60.6744	0.446185	0.0402355	0.784159	0.0421868
	61.9934	0.446344	0.0378573	0.773997	0.0440323
	63.3124	0.44911	0.0361828	0.770743	0.0435116
	64.6314	0.459885	0.0370765	0.772416	0.0442594
	65.9505	0.459473	0.0384151	0.765328	0.0438202
	67.2695	0.454287	0.0366292	0.769398	0.0431427
	68.5885	0.455217	0.0380155	0.761775	0.0436944
	69.9075	0.458864	0.0371504	0.768764	0.044143
	71.2265	0.457679	0.0361971	0.761659	0.0447267
	72.5455	0.461861	0.0358721	0.756229	0.0446315
	73.8645	0.461857	0.0340365	0.760849	0.0425882
	75.1835	0.463093	0.0312677	0.752134	0.0470975
	76.5025	0.467297	0.0328017	0.75059	0.0476894
	77.8215	0.464349	0.03363	0.744158	0.0455197
	79.1405	0.463931	0.0335967	0.747415	0.0445481
	80.4595	0.468959	0.0326589	0.74405	0.0462009
	81.7786	0.466892	0.0336841	0.746987	0.0451984
	83.0976	0.4706	0.0383361	0.746876	0.0456828
	84.4166	0.476697	0.0363291	0.746572	0.045513
	85.7356	0.475645	0.0363896	0.737405	0.048373
	87.0546	0.473401	0.0373509	0.742079	0.0464846
	88.3736	0.474213	0.0356602	0.739058	0.048278
	89.6926	0.475718	0.0358657	0.740357	0.0475036
	91.0116	0.470417	0.0346501	0.726702	0.0526203
	92.3306	0.47074	0.0333598	0.724314	0.0529123
	93.6496	0.474029	0.0337624	0.726978	0.0524694
	94.9686	0.477785	0.0350669	0.723153	0.052437
	96.2877	0.472619	0.0335584	0.721602	0.0500154
	97.6067	0.483183	0.0343087	0.725459	0.050887
	98.9257	0.485394	0.0336118	0.729425	0.0480604
	100.245	0.484169	0.0323183	0.717928	0.0538583
	101.564	0.483532	0.0322118	0.719098	0.0530219
	102.883	0.480254	0.0327355	0.716455	0.0536966
	104.202	0.482134	0.0321044	0.713008	0.0539686
	105.521	0.484197	0.0356506	0.711464	0.0517337
	106.84	0.482956	0.0358896	0.69922	0.0548898
	108.159	0.485021	0.0371196	0.703397	0.0533817
	109.478	0.484763	0.031469	0.701556	0.0556245
	110.797	0.491078	0.028166	0.696342	0.0548484
	112.116	0.498413	0.0279339	0.696554	0.0547207
	113.435	0.502449	0.0284091	0.693959	0.0556858
	114.754	0.503467	0.0260642	0.693655	0.0572564
	116.073	0.504492	0.0262176	0.692928	0.056012
	117.392	0.507873	0.0276761	0.690426	0.0577448
	118.711	0.505205	0.0277239	0.687171	0.0556825
	120.03	0.50892	0.0271278	0.690407	0.057273
	121.349	0.512975	0.0238805	0.689006	0.0550872
	122.668	0.507671	0.0229617	0.680923	0.0575973
	123.987	0.510015	0.0260191	0.679363	0.0575114
	125.306	0.510089	0.0265122	0.676276	0.0602573
	126.625	0.509898	0.0257324	0.6812	0.0604762
	127.944	0.511131	0.024899	0.672719	0.057663
	129.263	0.510388	0.0261751	0.6696	0.0577545
	130.582	0.514885	0.0307839	0.669356	0.0477007
	131.901	0.512304	0.0284958	0.666048	0.0464239
	133.22	0.508475	0.0312626	0.665681	0.0495928
	134.539	0.505294	0.0307639	0.662228	0.0483732
	135.858	0.503775	0.02924	0.657657	0.0507912
	137.177	0.507498	0.0302563	0.653289	0.0523878
	138.496	0.507265	0.0303431	0.652702	0.0521035
	139.815	0.508046	0.0303709	0.656156	0.0506115
	141.134	0.504949	0.0306219	0.658828	0.0516764
	142.453	0.513085	0.0300048	0.656755	0.0524942
	143.772	0.515534	0.0308246	0.656629	0.0489395
	145.091	0.517741	0.0329626	0.647758	0.0526459
	146.41	0.511247	0.0345941	0.646887	0.0548674
	147.729	0.515129	0.0321099	0.650032	0.0512002
	149.048	0.515292	0.0327646	0.647925	0.0536184
	150.367	0.516877	0.0341035	0.650265	0.0504177
	151.686	0.51549	0.0344592	0.644233	0.0503509
	153.005	0.51596	0.0338515	0.638867	0.0534051
	154.324	0.519933	0.0340273	0.6405	0.0539859
	155.643	0.520636	0.0319823	0.636519	0.0573135
	156.962	0.517506	0.0346841	0.633786	0.0560112
	158.281	0.522417	0.0350362	0.627711	0.0560857
	159.6	0.521328	0.0353839	0.625616	0.0548746
	160.919	0.52783	0.0362069	0.626454	0.0560388
	162.238	0.525047	0.0358463	0.619952	0.0583654
	163.557	0.514476	0.0382217	0.613333	0.05744
	164.876	0.516149	0.0395418	0.616816	0.0607537
	166.195	0.512596	0.0403902	0.610025	0.0620866
	167.514	0.51911	0.03973	0.610668	0.0603454
	168.833	0.515326	0.0435798	0.60734	0.0612444
	170.152	0.504703	0.043916	0.604366	0.0600834
	171.471	0.509368	0.0467287	0.604167	0.0618953
	172.79	0.509189	0.0475966	0.606009	0.0595345
	174.109	0.508482	0.048164	0.599905	0.0613788
	175.428	0.509717	0.0492141	0.606038	0.061136
	176.747	0.507206	0.0496205	0.601494	0.0632562
	178.066	0.514401	0.0509035	0.606465	0.0602619
	179.385	0.513798	0.0486093	0.598375	0.0621942
	180.704	0.512192	0.0513234	0.597542	0.0637945
	182.023	0.514966	0.0534694	0.595858	0.0636966
	183.342	0.513697	0.0520956	0.590975	0.0656895
	184.661	0.513464	0.0514743	0.590484	0.0637566
	185.98	0.509781	0.0544373	0.588744	0.0648069
	187.299	0.519893	0.0509998	0.586386	0.066491
	188.618	0.511429	0.0552716	0.583429	0.0698616
	189.937	0.516894	0.0556641	0.585274	0.0670034
	191.256	0.513725	0.0578494	0.576341	0.0677396
	192.575	0.519855	0.0734299	0.57728	0.0637882
	193.894	0.516712	0.0730514	0.569987	0.0659584
	195.213	0.520711	0.0741528	0.571698	0.065843
	196.532	0.523037	0.0769293	0.574052	0.0650146
	197.851	0.523653	0.0798643	0.57704	0.0672834
	199.17	0.529215	0.0807326	0.569423	0.0693082
	200.489	0.525206	0.0824668	0.571921	0.0679187

## Sheet: FigS5a
GFP-HP1ɑ/PEG	Time (s)	bleached half	bleached half, SEM	non-bleached half	non-bleached half, SEM
in vitro	0	0	0	1	0
	0.247199	0.0945591	0.0160535	0.931941	0.00777681
	0.494399	0.150408	0.0202199	0.885121	0.00842381
	0.741598	0.208022	0.0196798	0.855781	0.0148477
	0.988798	0.253004	0.0224059	0.841049	0.0150954
	1.236	0.287265	0.0250107	0.82371	0.0172589
	1.4832	0.303724	0.0265697	0.807831	0.0196691
	1.7304	0.352962	0.0324851	0.792831	0.0210966
	1.9776	0.335206	0.0330001	0.770704	0.0261248
	2.22479	0.38014	0.0364909	0.746935	0.0289863
	2.47199	0.398752	0.0364098	0.727037	0.0317203
	2.71919	0.39834	0.0392047	0.720793	0.0335915
	2.96639	0.407361	0.0323369	0.719204	0.0333943
	3.21359	0.427563	0.0355329	0.723204	0.0362543
	3.46079	0.438176	0.0337884	0.7132	0.0327946
	3.70799	0.428634	0.0366445	0.707031	0.0332925
	3.95519	0.433067	0.0179542	0.699203	0.0339275
	4.20239	0.446304	0.0316408	0.699582	0.0401974
	4.44959	0.473439	0.0227918	0.70725	0.0416421
	4.69679	0.502918	0.0212481	0.709582	0.0446659
	4.94399	0.493199	0.0275528	0.705028	0.0427882
	5.19119	0.501416	0.0307853	0.708305	0.0382744
	5.43839	0.505423	0.0343595	0.710272	0.0375968
	5.68559	0.509647	0.0344326	0.704986	0.0416206
	5.93279	0.531352	0.0392714	0.70446	0.0402032
	6.17999	0.531791	0.0444068	0.702607	0.0384765
	6.42718	0.525496	0.0485271	0.704737	0.0400183
	6.67438	0.536892	0.0542024	0.708224	0.040155
	6.92158	0.555554	0.0561629	0.708458	0.0410257
	7.16878	0.565825	0.0562582	0.714759	0.0454536
	7.41598	0.589278	0.0629117	0.730264	0.0459535
	7.66318	0.614654	0.0582523	0.729939	0.0513656
	7.91038	0.600304	0.0647702	0.731239	0.0385823
	8.15758	0.604083	0.0761058	0.737664	0.0407768
	8.40478	0.612086	0.0729724	0.732063	0.0428547
	8.65198	0.620193	0.0757419	0.731814	0.0426081
	8.89918	0.637711	0.0708979	0.732704	0.0473158
	9.14638	0.637294	0.0775591	0.723172	0.0472892
	9.39358	0.649347	0.076867	0.732556	0.0539181
	9.64078	0.668498	0.0814001	0.732521	0.057788
	9.88798	0.665458	0.0852598	0.743523	0.0584858
	10.1352	0.66935	0.0859367	0.747598	0.0639182
	10.3824	0.695305	0.0897089	0.736339	0.0648489
	10.6296	0.696708	0.084832	0.741488	0.0670022
	10.8768	0.686369	0.0880474	0.751199	0.0618831
	11.124	0.695248	0.0873662	0.757545	0.065389
	11.3712	0.700532	0.0984864	0.763351	0.0676232
	11.6184	0.701541	0.1	0.763994	0.0656149
	11.8656	0.730652	0.102879	0.757128	0.0640785
	12.1128	0.739666	0.101889	0.783052	0.0615111
	12.36	0.744575	0.104013	0.767141	0.0546316
	12.6072	0.748177	0.0938006	0.785509	0.0566628
	12.8544	0.773044	0.0923446	0.791368	0.0526024
	13.1016	0.765427	0.0916208	0.801661	0.0550218
	13.3488	0.777831	0.0959692	0.807827	0.0558063
	13.596	0.804178	0.0911112	0.793291	0.0528118
	13.8432	0.793085	0.0933743	0.802368	0.0478624
	14.0904	0.824435	0.090422	0.810106	0.0554191
	14.3376	0.822886	0.102038	0.827384	0.067859
	14.5848	0.826535	0.106582	0.837259	0.0654995
	14.832	0.863864	0.107471	0.823726	0.0658471
	15.0792	0.852514	0.112338	0.825979	0.0676625
	15.3264	0.849574	0.119452	0.834336	0.0645883
	15.5736	0.832781	0.128278	0.834601	0.0656042
	15.8208	0.837017	0.134608	0.839017	0.0691799
	16.068	0.833731	0.135512	0.838127	0.0672837
	16.3152	0.845278	0.130435	0.830283	0.0701467
	16.5624	0.815555	0.134953	0.832339	0.0730793
	16.8096	0.811762	0.143684	0.83322	0.0797663
	17.0568	0.80738	0.140235	0.829804	0.0794621
	17.304	0.837606	0.13463	0.853956	0.0939549
	17.5512	0.824366	0.139061	0.836879	0.0909985
	17.7984	0.841509	0.136949	0.833219	0.0971867
	18.0456	0.833356	0.141476	0.849591	0.0926804
	18.2928	0.836384	0.103771	0.835298	0.0847433
	18.54	0.831304	0.107248	0.86294	0.0792796
	18.7872	0.867269	0.101732	0.849368	0.083295
	19.0344	0.851407	0.103004	0.871995	0.0750814
	19.2816	0.847045	0.0985248	0.862662	0.0622527
	19.5288	0.855253	0.0980096	0.835751	0.0639402
	19.776	0.838555	0.102967	0.838873	0.067772

## Sheet: FigS5b
GFP-HP1ɑ/PEG	Time (s)	bleached half	bleached half, SEM	non-bleached half	non-bleached half, SEM
with ssDNA	0	0	0	1	0
in vitro	0.111138	0.0612687	0.0217092	0.920586	0.0422949
	0.222276	0.130845	0.032688	0.909737	0.0450987
	0.333415	0.180841	0.0421594	0.888036	0.0504948
	0.444553	0.213849	0.0460808	0.866492	0.0570335
	0.555691	0.267326	0.0570345	0.847746	0.0648933
	0.666829	0.29914	0.0640617	0.832214	0.0732663
	0.777967	0.343408	0.0703131	0.812063	0.0730349
	0.889105	0.362193	0.0642765	0.807956	0.074442
	1.00024	0.378632	0.0722801	0.804548	0.0734467
	1.11138	0.394335	0.0793345	0.794954	0.0723937
	1.22252	0.439474	0.0681554	0.794069	0.0749956
	1.33366	0.46729	0.0654718	0.789267	0.0754723
	1.4448	0.490851	0.0709128	0.777371	0.0700782
	1.55593	0.508907	0.066949	0.773775	0.0698443
	1.66707	0.499379	0.0622397	0.773167	0.0733903
	1.77821	0.521059	0.0544531	0.765853	0.0741419
	1.88935	0.49916	0.0437696	0.765696	0.078973
	2.00049	0.517689	0.0489091	0.75433	0.0719329
	2.11163	0.528744	0.0460945	0.753932	0.0745285
	2.22276	0.555146	0.0616856	0.759744	0.0767603
	2.3339	0.582183	0.0644205	0.756179	0.0749461
	2.44504	0.606232	0.0666797	0.755921	0.0687345
	2.55618	0.61108	0.0738979	0.758061	0.0702137
	2.66732	0.640826	0.0800736	0.75613	0.0718762
	2.77845	0.654476	0.0882192	0.752588	0.0714481
	2.88959	0.655247	0.0887276	0.752101	0.0702709
	3.00073	0.672401	0.0921401	0.755448	0.0646134
	3.11187	0.687762	0.0951423	0.768354	0.0681904
	3.22301	0.694606	0.107249	0.760918	0.0683175
	3.33415	0.690594	0.136266	0.763205	0.0600718
	3.44528	0.724109	0.14684	0.767151	0.0532083
	3.55642	0.707682	0.161949	0.769369	0.0595715
	3.66756	0.675519	0.163228	0.781415	0.0550609
	3.7787	0.708486	0.119859	0.785242	0.0579721
	3.88984	0.762402	0.126803	0.790067	0.055051
	4.00097	0.761976	0.114797	0.803442	0.0529296
	4.11211	0.760217	0.114823	0.804662	0.0495118
	4.22325	0.758952	0.112157	0.80799	0.0518008
	4.33439	0.801107	0.122276	0.804163	0.0540042
	4.44553	0.787312	0.116276	0.803956	0.0497171
	4.55667	0.805931	0.117829	0.803431	0.0437525
	4.6678	0.805117	0.132343	0.813354	0.0534147
	4.77894	0.823156	0.11363	0.811372	0.0411667
	4.89008	0.810896	0.107703	0.804034	0.0406946
	5.00122	0.829959	0.151368	0.794726	0.0440911
	5.11236	0.846027	0.168007	0.796255	0.0540137

## Sheet: FigS5c
GFP-HP1ɑ	Time (s)	bleached half	bleached half, SEM	non-bleached half	non-bleached half, SEM
in living cells	0	0	0	1	0
	0.340495	0.127483	0.0213216	0.998608	0.0286744
	0.68099	0.187737	0.0243623	1.01063	0.0296624
	1.02148	0.256956	0.0214022	1.02441	0.0320427
	1.36198	0.352817	0.0297563	1.00091	0.0241297
	1.70247	0.348597	0.0412974	1.03803	0.0357608
	2.04297	0.364462	0.0222577	1.02017	0.0276172
	2.38346	0.400084	0.0235133	1.01837	0.0216785
	2.72396	0.439194	0.0308928	0.966631	0.0345042
	3.06445	0.492861	0.0254324	0.95796	0.0436372
	3.40495	0.485602	0.0287694	0.9591	0.0330985
	3.74544	0.487829	0.0149493	0.982348	0.0269169
	4.08594	0.518655	0.0239803	1.02868	0.0308791
	4.42643	0.485847	0.0289113	0.99209	0.0301418
	4.76693	0.534714	0.022019	1.01889	0.0200384
	5.10742	0.565618	0.0195212	0.989516	0.0240836
	5.44792	0.58954	0.0278406	0.984901	0.0198553
	5.78841	0.655939	0.0364571	0.971248	0.0253376
	6.12891	0.628266	0.0318882	1.03681	0.0279054
	6.4694	0.59875	0.040126	0.984005	0.0321317
	6.8099	0.672907	0.0236553	1.01479	0.0153603
	7.15039	0.693458	0.0285229	0.993557	0.0162744
	7.49089	0.67584	0.0343518	0.984461	0.0229568
	7.83138	0.647571	0.0283259	1.02077	0.0155426
	8.17188	0.689723	0.0395217	1.02207	0.0163929
	8.51237	0.685897	0.0398981	1.02395	0.0232947
	8.85287	0.692589	0.0438712	0.992913	0.0329691
	9.19336	0.702128	0.0388867	1.00894	0.0265127
	9.53386	0.731466	0.0298869	0.984634	0.0220991
	9.87435	0.711251	0.0365572	1.00203	0.0459586
	10.2148	0.736165	0.0551231	0.97804	0.0377141
	10.5553	0.769413	0.0576645	0.976919	0.0447034
	10.8958	0.729071	0.0308776	1.00971	0.0205247
	11.2363	0.776074	0.0380948	1.01533	0.0324048
	11.5768	0.731684	0.0326523	1.01008	0.0137629
	11.9173	0.788432	0.0429002	1.0808	0.0249345
	12.2578	0.800292	0.0393809	1.01357	0.0302853
	12.5983	0.811791	0.0343494	1.00986	0.0271389
	12.9388	0.788168	0.0328648	1.0129	0.0274225
	13.2793	0.776507	0.0375606	1.00441	0.0280805
	13.6198	0.799932	0.0528724	1.05462	0.0192873
	13.9603	0.805748	0.04184	1.03613	0.0273299
	14.3008	0.784408	0.052157	1.0396	0.0265659
	14.6413	0.771993	0.0554356	1.05331	0.0354454
	14.9818	0.806505	0.0597315	1.01133	0.0210668
	15.3223	0.784702	0.0434344	1.05128	0.0203612
	15.6628	0.782581	0.0430764	1.02349	0.0161055
	16.0033	0.804422	0.0435439	1.02187	0.0162246
	16.3438	0.780387	0.0383826	1.04466	0.018775
	16.6842	0.778521	0.0403726	1.026	0.0294688
	17.0247	0.826258	0.0460683	1.01221	0.0318733
	17.3652	0.781709	0.0607032	1.01692	0.0376272
	17.7057	0.840368	0.0494546	1.06022	0.0199997
	18.0462	0.83265	0.0429694	1.02901	0.0249912
	18.3867	0.814698	0.0282381	1.02637	0.0395398
	18.7272	0.795515	0.0458387	1.05045	0.0224256
	19.0677	0.82235	0.0473879	1.03191	0.029359
	19.4082	0.868892	0.0509553	1.05846	0.0172092
	19.7487	0.839414	0.0541045	1.04995	0.0330501
	20.0892	0.80864	0.0349599	1.01321	0.0287605
	20.4297	0.816722	0.0437681	0.990013	0.0280809
	20.7702	0.83523	0.0504783	1.03977	0.0222223
	21.1107	0.844615	0.0216022	1.01457	0.0465393
	21.4512	0.853109	0.0418751	1.00435	0.0353032
	21.7917	0.872107	0.0435817	0.99499	0.0314395
	22.1322	0.857611	0.0506734	1.0001	0.0259811
	22.4727	0.860087	0.0483975	1.04355	0.0167468
	22.8132	0.836467	0.0481365	1.02235	0.0305903
	23.1537	0.859889	0.0571255	1.03998	0.0325998
	23.4941	0.908741	0.0442915	0.999985	0.0377228
	23.8346	0.881459	0.048766	1.02647	0.0240963
	24.1751	0.906341	0.0726407	1.04433	0.0110916
	24.5156	0.842139	0.0540007	1.04176	0.0217009
	24.8561	0.913291	0.0428766	0.995329	0.0320712
	25.1966	0.874281	0.043137	1.01393	0.0255975
	25.5371	0.84538	0.057208	1.06966	0.0216647
	25.8776	0.893115	0.0411841	1.04095	0.0304436
	26.2181	0.909615	0.0525606	1.01371	0.0304598
	26.5586	0.899934	0.0377013	1.01245	0.0264919
	26.8991	0.901352	0.0613665	1.03954	0.0159169
	27.2396	0.889891	0.049726	1.01534	0.0215997
	27.5801	0.883983	0.0651484	1.03413	0.0219558
	27.9206	0.881468	0.0546326	1.03193	0.0359828
	28.2611	0.912628	0.0475037	1.04144	0.0371894
	28.6016	0.909058	0.0593949	1.03907	0.0213619
	28.9421	0.910759	0.0585415	1.05811	0.0469145
	29.2826	0.904381	0.050956	1.04346	0.0345535
	29.6231	0.893641	0.0551628	1.04406	0.0237642
	29.9635	0.916141	0.0484624	0.990487	0.0523489
	30.304	0.90392	0.058288	1.0558	0.0194108
	30.6445	0.872907	0.0619412	1.05261	0.0410217
	30.985	0.871315	0.0573562	1.07756	0.0383795
	31.3255	0.912658	0.0475586	1.01941	0.0394436
	31.666	0.920138	0.0561314	1.02762	0.0296409
	32.0065	0.9169	0.0404516	1.05263	0.0228023
	32.347	0.899562	0.0410244	1.0622	0.0315282
	32.6875	0.919246	0.0530728	1.0374	0.0413747
	33.028	0.891274	0.0663979	1.05825	0.043503
	33.3685	0.892986	0.0587805	1.06432	0.0275611
	33.709	0.901207	0.0693578	1.05653	0.0465445
	34.0495	0.928172	0.0662878	1.08703	0.0362827
	34.39	0.919601	0.042444	1.05627	0.0433651
	34.7305	0.95051	0.0541466	1.03874	0.0522985
	35.071	0.891067	0.0682598	1.04987	0.0218329
	35.4115	0.94638	0.0516776	1.05148	0.0402357
	35.752	0.908129	0.0491209	1.04543	0.0349438
	36.0925	0.904162	0.0615464	1.05563	0.0258585
	36.433	0.930051	0.0636001	1.0234	0.0346177
	36.7734	0.889637	0.037827	1.03972	0.0326807
	37.1139	0.962724	0.0390263	1.05647	0.0336176
	37.4544	0.894547	0.0534634	1.01314	0.0372074
	37.7949	0.929845	0.0492709	1.04497	0.0423695
	38.1354	0.909044	0.0699647	1.06393	0.028219
	38.4759	0.916783	0.0539114	1.07718	0.0304094
	38.8164	0.985439	0.045788	1.03114	0.0347379
	39.1569	0.928746	0.0454383	1.02911	0.0297628
	39.4974	0.917973	0.0541623	1.03955	0.0420274
	39.8379	0.947608	0.0469989	1.04665	0.0449298
	40.1784	0.938035	0.0439158	1.04563	0.0343668
	40.5189	0.889301	0.0706199	0.999126	0.0307177
	40.8594	0.923935	0.0515556	0.995624	0.0403748
	41.1999	0.966878	0.0456183	1.05691	0.0317554
	41.5404	0.926933	0.0557214	1.02461	0.0412273
	41.8809	0.91723	0.0377527	1.00331	0.0444659
	42.2214	0.988131	0.0461523	1.02092	0.0570976
	42.5619	0.988327	0.0535369	1.05467	0.0389602
	42.9024	0.99934	0.0488748	1.10576	0.0339491
	43.2428	0.928035	0.0596789	1.05786	0.0401278
	43.5833	0.942833	0.0458962	1.05462	0.0242015
	43.9238	0.950203	0.0358215	1.03828	0.0391989
	44.2643	0.974015	0.0510693	1.03125	0.0382809
	44.6048	0.953312	0.0533195	1.0169	0.0389957
	44.9453	0.912008	0.053481	1.00674	0.0541051
	45.2858	0.970653	0.0444626	1.01085	0.0532345
	45.6263	0.97779	0.0526345	1.01487	0.0279167
	45.9668	0.981767	0.0465515	0.994992	0.0277925
	46.3073	0.96433	0.0640196	1.03364	0.035451
	46.6478	0.96731	0.0459619	1.0309	0.0341229
	46.9883	0.935833	0.0438812	1.00633	0.0490932
	47.3288	0.959635	0.0593293	1.02909	0.0399801
	47.6693	0.933994	0.0505888	1.01423	0.0379012
	48.0098	0.962652	0.0407139	0.984503	0.043148
	48.3503	0.973754	0.0405933	1.00768	0.0373235
	48.6908	0.97345	0.050117	1.05785	0.0318758
	49.0313	0.951607	0.0503507	1.05142	0.0365817
	49.3718	0.9737	0.0665221	1.00111	0.0424749
	49.7123	0.959112	0.0502625	0.999753	0.0424976
	50.0527	0.92845	0.0869894	0.952421	0.049063
	50.3932	0.946845	0.0479112	0.991348	0.0617317

## Sheet: FigS7a
Small condensate				Large condensate
Time (s)	bleached half	nonbleached half		Time (s)	bleached half	nonbleached half
0	0	1		0	0	1
0.25	0.101381	0.874014		1	0.0716414	0.919524
0.5	0.170645	0.76468		2	0.128994	0.868316
0.75	0.225923	0.70448		3	0.168126	0.823304
1	0.257122	0.671643		4	0.211848	0.784254
1.25	0.291621	0.653545		5	0.245864	0.762185
1.5	0.326156	0.659183		6	0.275195	0.7386
1.75	0.345642	0.624336		7	0.298757	0.716607
2	0.361349	0.628807		8	0.319243	0.705218
2.25	0.409186	0.633276		9	0.34168	0.696224
2.5	0.418561	0.625119		10	0.349804	0.681919
2.75	0.428806	0.619246		11	0.37418	0.67396
3	0.444354	0.625762		12	0.385066	0.668881
3.25	0.46568	0.624823		13	0.405683	0.668224
3.5	0.476687	0.631788		14	0.419969	0.657236
3.75	0.490383	0.634336		15	0.432462	0.655703
4	0.490911	0.637213		16	0.441663	0.657192
4.25	0.511421	0.627441		17	0.449777	0.656132
4.5	0.517189	0.640948		18	0.465	0.64532
4.75	0.530369	0.643316		19	0.473303	0.653513
5	0.540281	0.655278		20	0.477897	0.63658
5.25	0.557302	0.656393		21	0.481773	0.643886
5.5	0.548827	0.647603		22	0.495137	0.631275
5.75	0.567034	0.66892		23	0.505569	0.633084
6	0.578062	0.663679		24	0.509733	0.647865
6.25	0.59965	0.680726		25	0.514506	0.643453
6.5	0.594658	0.676739		26	0.5241	0.636192
6.75	0.601711	0.676603		27	0.537259	0.642881
7	0.606704	0.693084		28	0.533628	0.651993
7.25	0.611619	0.686534		29	0.538558	0.643065
7.5	0.618383	0.700893		30	0.544336	0.642029
7.75	0.642681	0.716608		31	0.556384	0.652934
8	0.64149	0.705959		32	0.562606	0.647148
8.25	0.647379	0.720843		33	0.556052	0.648143
8.5	0.648241	0.724521		34	0.563983	0.662461
8.75	0.657938	0.718374		35	0.580934	0.665627
9	0.652929	0.729567		36	0.575013	0.641384
9.25	0.665591	0.740725		37	0.580018	0.655507
9.5	0.661749	0.714627		38	0.587111	0.660356
9.75	0.685557	0.748568		39	0.583992	0.665396
10	0.676956	0.746608		40	0.586633	0.653728
10.25	0.680241	0.732428		41	0.596344	0.664279
10.5	0.698584	0.749851		42	0.599607	0.667749
10.75	0.702033	0.759638		43	0.61162	0.662139
11	0.691279	0.741727		44	0.603382	0.660527
11.25	0.707549	0.7578		45	0.617458	0.667034
11.5	0.698187	0.748706		46	0.60648	0.661282
11.75	0.706018	0.758518		47	0.626112	0.67463
12	0.722652	0.748858		48	0.613351	0.664974
12.25	0.715013	0.758497		49	0.615036	0.673905
12.5	0.713588	0.762325		50	0.629143	0.67134
12.75	0.722989	0.759014		51	0.621728	0.678059
13	0.749685	0.785358		52	0.627748	0.681916
13.25	0.720379	0.762994		53	0.636643	0.689749
13.5	0.732782	0.769214		54	0.638475	0.685499
13.75	0.745449	0.79059		55	0.644192	0.679932
14	0.735475	0.796663		56	0.64497	0.683869
14.25	0.733352	0.784489		57	0.647213	0.689732
14.5	0.771419	0.801798		58	0.647532	0.674599
14.75	0.743835	0.801096		59	0.650951	0.682614
15	0.765279	0.791878		60	0.648247	0.688921
15.25	0.754042	0.777093
15.5	0.762571	0.794519
15.75	0.767106	0.795878
16	0.758216	0.805093
16.25	0.762119	0.802822
16.5	0.776368	0.818415
16.75	0.764657	0.796464
17	0.772113	0.810282
17.25	0.759359	0.799106
17.5	0.780656	0.798548
17.75	0.7863	0.799921
18	0.787859	0.821909
18.25	0.787898	0.812007
18.5	0.770105	0.787926
18.75	0.804336	0.802191
19	0.787989	0.808305
19.25	0.7777	0.831751
19.5	0.79106	0.819819
19.75	0.775244	0.807657
20	0.794904	0.837159
20.25	0.774855	0.799775
20.5	0.813024	0.817567
20.75	0.80028	0.817155
21	0.800013	0.819934
21.25	0.824789	0.834149
21.5	0.830805	0.8609
21.75	0.793466	0.831041
22	0.78893	0.799022
22.25	0.818976	0.837552
22.5	0.834862	0.866813
22.75	0.803208	0.844076
23	0.819451	0.837665
23.25	0.824842	0.829495
23.5	0.81717	0.858175
23.75	0.83327	0.847552
24	0.822106	0.830183
24.25	0.804839	0.832209
24.5	0.849489	0.857395
24.75	0.81869	0.842287
25	0.830588	0.862812
25.25	0.822871	0.848684
25.5	0.825047	0.843903
25.75	0.814051	0.836857
26	0.828505	0.839455
26.25	0.825298	0.838453
26.5	0.837969	0.852547
26.75	0.815055	0.833466
27	0.842876	0.853559
27.25	0.842663	0.854743
27.5	0.823886	0.843942
27.75	0.822644	0.829106
28	0.839974	0.845718
28.25	0.845472	0.845423
28.5	0.852504	0.857451
28.75	0.841553	0.856756
29	0.838134	0.875351
29.25	0.851492	0.861313
29.5	0.846675	0.843728
29.75	0.852065	0.867446
30	0.846986	0.85151
30.25	0.864627	0.886956
30.5	0.855722	0.866941
30.75	0.838325	0.849067
31	0.856295	0.854673
31.25	0.839311	0.847536
31.5	0.84729	0.857687
31.75	0.846529	0.860041
32	0.854	0.845339
32.25	0.841258	0.849538
32.5	0.859192	0.867574
32.75	0.850435	0.846648
33	0.840623	0.846007
33.25	0.848939	0.848509
33.5	0.83988	0.841584
33.75	0.858955	0.886747
34	0.864662	0.866851
34.25	0.846459	0.853775
34.5	0.852596	0.859564
34.75	0.852115	0.844804
35	0.863473	0.857331
35.25	0.863838	0.855862
35.5	0.868745	0.859679
35.75	0.877063	0.868018
36	0.886435	0.87662
36.25	0.88098	0.874538
36.5	0.86923	0.86276
36.75	0.875488	0.879085
37	0.878608	0.861594
37.25	0.880426	0.87025
37.5	0.882889	0.875133
37.75	0.859126	0.855004
38	0.894391	0.887452
38.25	0.869192	0.871224
38.5	0.884861	0.87802
38.75	0.87195	0.877399
39	0.885975	0.867259
39.25	0.868803	0.857673
39.5	0.890449	0.89832
39.75	0.871143	0.877791
40	0.891001	0.868514
40.25	0.887275	0.887388
40.5	0.874224	0.885369
40.75	0.874731	0.866442
41	0.885437	0.878815
41.25	0.88567	0.883718
41.5	0.892806	0.886354
41.75	0.886937	0.886787
42	0.872695	0.869432
42.25	0.882799	0.858478
42.5	0.883393	0.876926
42.75	0.910936	0.906634
43	0.898122	0.894746
43.25	0.868528	0.853454
43.5	0.88119	0.879449
43.75	0.870201	0.875776
44	0.883462	0.895204
44.25	0.888986	0.875483
44.5	0.891483	0.868168
44.75	0.866435	0.848649
45	0.855849	0.849726
45.25	0.871306	0.886879
45.5	0.877457	0.863503
45.75	0.873315	0.871028
46	0.871946	0.87665
46.25	0.871003	0.854306
46.5	0.877632	0.859941
46.75	0.883849	0.878835
47	0.888195	0.86296
47.25	0.885709	0.868464
47.5	0.889277	0.879718
47.75	0.873282	0.856923
48	0.879466	0.843355
48.25	0.88473	0.839798
48.5	0.885523	0.874012
48.75	0.892638	0.887198
49	0.872698	0.878745
49.25	0.88264	0.89664
49.5	0.898444	0.891809
49.75	0.893351	0.876427
50	0.882809	0.857887
50.25	0.879408	0.862109
50.5	0.887835	0.874889
50.75	0.872687	0.852158
51	0.892216	0.882317
51.25	0.885454	0.871098
51.5	0.890366	0.866382
51.75	0.8933	0.857989
52	0.907445	0.882792
52.25	0.874556	0.843491
52.5	0.899546	0.875629
52.75	0.901932	0.872808
53	0.899159	0.859427
53.25	0.897155	0.878662
53.5	0.908625	0.876358
53.75	0.879411	0.860238
54	0.913418	0.868529
54.25	0.887153	0.87471
54.5	0.886397	0.862296
54.75	0.893153	0.861016
55	0.907681	0.895288
55.25	0.892786	0.878552
55.5	0.883851	0.851068
55.75	0.897756	0.866524
56	0.896661	0.890437
56.25	0.893706	0.858489
56.5	0.887413	0.87293
56.75	0.896173	0.849001
57	0.905841	0.870263
57.25	0.898908	0.881299
57.5	0.888928	0.883432
57.75	0.882909	0.888109
58	0.895248	0.874762
58.25	0.893516	0.878259
58.5	0.910032	0.898212
58.75	0.883927	0.861975
59	0.890577	0.876215
59.25	0.886003	0.867758
59.5	0.895137	0.867308
59.75	0.898095	0.84843
60	0.899541	0.872816

## Sheet: FigS7b
Radius (µm)	Signal-to-noise
2.35759	80.0237
1.26644	35.1385
2.00568	67.0841
1.54881	63.6688
1.554	49.3891
1.88492	59.8523
1.81984	54.3925
1.9441	69.4827
2.3302	76.3078
1.84694	69.5064
1.07417	32.8144
1.76919	56.9547
1.37712	45.9854
1.76593	54.7199
1.85337	70.6336
1.97935	85.2558
1.84767	67.2571
1.79709	63.3948
1.1684	24.3549
1.75954	76.4892
1.8383	81.8739
1.85892	79.5847
1.80694	69.4831
1.73491	54.1362
1.74247	72.7649
2.04764	77.5444
1.62437	70.8967
2.09126	82.9817
1.36494	45.6505
0.773733	9.05758
0.7498	7.8143
1.22054	24.9677
1.01899	18.6397
0.925794	13.3857
1.05143	17.2173
0.929979	12.4083
1.28366	27.0639
0.941037	16.1555
1.17486	23.391
1.2222	27.7784
1.1247	18.1154
0.982242	15.4045
0.892828	13.2544
1.42107	31.5165
1.15228	19.9729
1.20025	30.7914
1.10532	24.6048
1.07046	27.2305
1.69193	54.7269
1.22924	24.1693

[truncated: 16 more sheets: FigS8c, FigS8d, FigS9, FigS10, FigS11a, FigS11b, FigS11c, FigS11d, FigS11e, FigS11f, FigS11g, FigS11h, FigS11i, FigS12a, FigS12b, FigS12d]
